# Supplementary material for: Crystal structure of KNaCuP2O7, a new member of the diphosphate family
Source: Acta Crystallogr E Crystallogr Commun. 2018 Jan 9;74(Pt 2):109–12. doi: 10.1107/S2056989018000130 (PMC5956317; doi:10.1107/S2056989018000130)
Supplement: Supplementary file 1 [file e-74-00109-sup1.cif]

##############################################################################
#                                                                            #
# This CIF contains the data in a paper accepted for publication in          #
# Acta Crystallographica Section E. It conforms to the requirements of       #
# Notes for Authors for Acta Crystallographica Section E, and has been       #
# peer reviewed under the auspices of the IUCr Commission on Journals.       #
#                                                                            #
# Full details of the Crystallographic Information File format               #
# are given in the paper "The Crystallographic Information File (CIF):       #
# a New Standard Archive File for Crystallography" by S. R. Hall, F. H.      #
# Allen and I. D. Brown [Acta Cryst. (1991), A47, 655-685].                  #
#                                                                            #
# The current version of the core CIF dictionary is obtainable from          #
# ftp://ftp.iucr.org/pub/cif_core.dic.                                       #
#                                                                            #
# Software is freely available for graphical display of the structure(s)     #
# in this CIF. For information consult the CIF software page                 #
# http://www.iucr.org/resources/cif/software.                                #
#                                                                            #
# This file may be used for bona fide research purposes within the           #
# scientific community so long as proper attribution is given to the journal # 
# article from which it was obtained.                                        #
#                                                                            #
##############################################################################
data_I
_database_code_depnum_ccdc_archive 'CCDC 1814470'
_audit_creation_method     'SHELXL-2014/7'
_journal_date_recd_electronic     2017-12-06
_journal_date_accepted     2018-01-03
_journal_name_full     'Acta Crystallographica, Section E'
_journal_year     2018
_journal_volume     74
_journal_issue      2
_journal_page_first     109
_journal_page_last     112
_journal_paper_category     GI
_journal_paper_doi     10.1107/S2056989018000130
_journal_coeditor_code     WM5429
_publ_contact_author_name     'Prof. Habib Boughzala'
_publ_contact_author_address
;
Laboratoire de Materiaux et Cristallochimie Institut Preparatoire aux Etudes
Ingenieur Nabeul
8000 Mrezga, Nabeul, Tunisia
;
_publ_contact_author_email     habib.boughzala@ipein.rnu.tn
_publ_contact_author_fax     '216 72 220181'
_publ_contact_author_phone     '216 72 220091'
_publ_section_title
;
Crystal structure of KNaCuP~2~O~7~, a new member of the diphosphate family
;
_publ_section_title_footnote     .
loop_
    _publ_author_name
    _publ_author_footnote
    _publ_author_address
    'Fitouri, Ines' .
;
 Laboratoire de Materiaux et Cristallochimie, Facult\'e des Sciences de Tunis,
 Universit\'e de Tunis El Manar, 2092 Manar II Tunis,
 Tunisia
;
    'Boughzala, Habib' .
;
 Laboratoire de Materiaux et Cristallochimie, Facult\'e des Sciences de Tunis,
 Universit\'e de Tunis El Manar, 2092 Manar II Tunis,
 Tunisia
;
_publ_section_synopsis
;
KNaCuP~2~O~7~ is a member of the diphosphate family and crystallizes
isotypically with \a-Na~2~CuP~2~O~7~. The structure exhibits nearly eclipsed
diphosphate units, distorted CuO~5~ square-pyramids, and distorted NaO~7~ and
KO~9~ polyhedra as the main building units.
;
_chemical_name_systematic     'Potassium sodium copper(II) diphosphate(V)'
_chemical_name_common     ?
_chemical_formula_moiety     'Cu K Na O7 P2'
_chemical_formula_sum     'Cu K Na O7 P2'
_chemical_formula_iupac     'K Na Cu P2 O7'
_chemical_formula_weight     299.57
_chemical_melting_point     ?
_shelx_space_group_comment
;
The symmetry employed for this shelxl refinement is uniquely defined
by the following loop, which should always be used as a source of
symmetry information in preference to the above space-group names.
They are only intended as comments.
;
_space_group_crystal_system     monoclinic
_space_group_name_H-M_alt     'P 21/n'
_space_group_name_Hall     '-P 2yn'
loop_
    _space_group_symop_operation_xyz
    'x, y, z'
    '-x+1/2, y+1/2, -z+1/2'
    '-x, -y, -z'
    'x-1/2, -y-1/2, z-1/2'
_cell_length_a     5.176(3)
_cell_length_b     13.972(5)
_cell_length_c     9.067(3)
_cell_angle_alpha     90
_cell_angle_beta     91.34(2)
_cell_angle_gamma     90
_cell_volume     655.6(5)
_cell_formula_units_Z     4
_cell_measurement_reflns_used     25
_cell_measurement_theta_min     10
_cell_measurement_theta_max     15
_cell_measurement_temperature     298(2)
_exptl_crystal_description     Prism
_exptl_crystal_colour     blue
_exptl_crystal_size_max     0.18
_exptl_crystal_size_mid     0.13
_exptl_crystal_size_min     0.09
_exptl_crystal_density_diffrn     3.035
_exptl_crystal_density_meas     ?
_exptl_crystal_density_method     'not measured'
_exptl_crystal_F_000     580
_exptl_absorpt_coefficient_mu     4.511
_exptl_absorpt_correction_type     psi-scan
_exptl_absorpt_process_details
;
(North <i>et al.</i>, 1968)
;
_shelx_estimated_absorpt_T_min     ?
_shelx_estimated_absorpt_T_max     ?
_exptl_absorpt_correction_T_min     0.8675
_exptl_absorpt_correction_T_max     0.9974
_exptl_special_details     ?
_diffrn_ambient_temperature     298(2)
_diffrn_radiation_type     MoK\a
_diffrn_radiation_wavelength     0.71073
_diffrn_measurement_device_type     'Enraf--Nonius CAD-4'
_diffrn_measurement_method     \w/2\q
_diffrn_detector_area_resol_mean     ?
_diffrn_reflns_number     3300
_diffrn_reflns_av_R_equivalents     0.0358
_diffrn_reflns_theta_min     2.678
_diffrn_reflns_theta_max     26.962
_diffrn_reflns_theta_full     25.242
_diffrn_measured_fraction_theta_max     0.999
_diffrn_measured_fraction_theta_full     1.000
_diffrn_reflns_limit_h_min     -6
_diffrn_reflns_limit_h_max     6
_diffrn_reflns_limit_k_min     -2
_diffrn_reflns_limit_k_max     17
_diffrn_reflns_limit_l_min     -11
_diffrn_reflns_limit_l_max     11
_diffrn_standards_number     2
_diffrn_standards_interval_count     ?
_diffrn_standards_interval_time     120
_diffrn_standards_decay_%     1.1
_refine_special_details
;
 Refinement of F^2^ against ALL reflections.  The weighted R-factor wR and
 goodness of fit S are based on F^2^, conventional R-factors R are based
 on F, with F set to zero for negative F^2^. The threshold expression of
 F^2^ > 2sigma(F^2^) is used only for calculating R-factors(gt) etc. and is
 not relevant to the choice of reflections for refinement.  R-factors based
 on F^2^ are statistically about twice as large as those based on F, and R-
 factors based on ALL data will be even larger.
;
_reflns_number_total     1425
_reflns_number_gt     1291
_reflns_threshold_expression     'I > 2\s(I)'
_refine_ls_structure_factor_coef     Fsqd
_refine_ls_matrix_type     full
_refine_ls_R_factor_all     0.0241
_refine_ls_R_factor_gt     0.0204
_refine_ls_wR_factor_gt     0.0576
_refine_ls_wR_factor_ref     0.0592
_refine_ls_goodness_of_fit_ref     1.008
_refine_ls_restrained_S_all     1.008
_refine_ls_number_reflns     1425
_refine_ls_number_parameters     110
_refine_ls_number_restraints     0
_refine_ls_hydrogen_treatment     undef
_refine_ls_weighting_scheme     calc
_refine_ls_weighting_details
              'w=1/[\s^2^(Fo^2^)+(0.0261P)^2^+0.7316P] where P=(Fo^2^+2Fc^2^)/3'
_atom_sites_solution_hydrogens     .
_atom_sites_solution_primary     direct
_atom_sites_solution_secondary     difmap
_refine_ls_shift/su_max     0.001
_refine_ls_shift/su_mean     0.000
_refine_diff_density_max     0.476
_refine_diff_density_min     -0.416
_refine_ls_extinction_method
;
SHELXL-2014/7 (Sheldrick, 2015)
;
_refine_ls_extinction_coef     0.0120(9)
_refine_ls_extinction_expression
                                  'Fc^*^=kFc[1+0.001xFc^2^\l^3^/sin(2\q)]^-1/4^'
loop_
    _atom_type_symbol
    _atom_type_description
    _atom_type_scat_dispersion_real
    _atom_type_scat_dispersion_imag
    _atom_type_scat_source
    'O' 'O' 0.0106 0.0060
                         'International Tables Vol C Tables 4.2.6.8 and 6.1.1.4'
    'Cu' 'Cu' 0.3201 1.2651
                         'International Tables Vol C Tables 4.2.6.8 and 6.1.1.4'
    'P' 'P' 0.1023 0.0942
                         'International Tables Vol C Tables 4.2.6.8 and 6.1.1.4'
    'Na' 'Na' 0.0362 0.0249
                         'International Tables Vol C Tables 4.2.6.8 and 6.1.1.4'
    'K' 'K' 0.2009 0.2494
                         'International Tables Vol C Tables 4.2.6.8 and 6.1.1.4'
_computing_data_collection
;
CAD-4 Express (Enraf--Nonius, 1994)
;
_computing_cell_refinement
;
CAD-4 Express (Enraf--Nonius, 1994)
;
_computing_data_reduction
;
XCAD4 (Harms & Wocadlo, 1995)
;
_computing_structure_solution
;
SHELXS97 (Sheldrick, 2008)
;
_computing_structure_refinement
;
<i>SHELXL2014/7</i> (Sheldrick, 2015)
;
_computing_molecular_graphics
;
DIAMOND (Brandenburg, 2008)
;
_computing_publication_material
;
publCIF (Westrip, 2010)
;
loop_
    _atom_site_type_symbol
    _atom_site_label
    _atom_site_fract_x
    _atom_site_fract_y
    _atom_site_fract_z
    _atom_site_U_iso_or_equiv
    _atom_site_adp_type
    _atom_site_calc_flag
    _atom_site_occupancy
    _atom_site_disorder_assembly
    _atom_site_disorder_group
    Cu Cu 0.76039(5) 0.66590(2) 0.21888(3) 0.01093(12) Uani d 1 . .
    P P1 0.26527(12) 0.54589(5) 0.24314(7) 0.01115(15) Uani d 1 . .
    P P2 0.25245(11) 0.68972(4) 0.02910(6) 0.00898(15) Uani d 1 . .
    Na Na 0.7521(2) 0.70912(8) -0.16272(11) 0.0192(2) Uani d 1 . .
    K K 0.75717(11) 0.40697(4) 0.38439(6) 0.01850(15) Uani d 1 . .
    O O1 0.2223(4) 0.44115(15) 0.2502(2) 0.0223(4) Uani d 1 . .
    O O2 0.5278(3) 0.57557(14) 0.3077(2) 0.0176(4) Uani d 1 . .
    O O3 0.0576(3) 0.60643(15) 0.31633(19) 0.0179(4) Uani d 1 . .
    O O4 0.2588(3) 0.57729(12) 0.07029(18) 0.0126(4) Uani d 1 . .
    O O5 0.2938(3) 0.69884(14) -0.13300(18) 0.0160(4) Uani d 1 . .
    O O6 0.4685(3) 0.73465(13) 0.12308(19) 0.0138(4) Uani d 1 . .
    O O7 -0.0125(3) 0.72712(13) 0.07246(19) 0.0139(4) Uani d 1 . .
loop_
    _atom_site_aniso_label
    _atom_site_aniso_U_11
    _atom_site_aniso_U_22
    _atom_site_aniso_U_33
    _atom_site_aniso_U_12
    _atom_site_aniso_U_13
    _atom_site_aniso_U_23
    Cu 0.00808(16) 0.01226(18) 0.01244(17) 0.00043(11) 0.00010(11) 0.00296(11)
    P1 0.0103(3) 0.0102(3) 0.0130(3) 0.0000(2) 0.0007(2) 0.0029(2)
    P2 0.0088(3) 0.0099(3) 0.0082(3) 0.0002(2) 0.0008(2) 0.0009(2)
    Na 0.0190(5) 0.0213(6) 0.0172(5) -0.0021(4) -0.0001(4) 0.0020(5)
    K 0.0220(3) 0.0153(3) 0.0182(3) 0.0022(2) -0.0008(2) 0.0000(2)
    O1 0.0272(10) 0.0115(10) 0.0280(10) -0.0046(8) 0.0001(8) 0.0049(8)
    O2 0.0123(8) 0.0198(10) 0.0206(9) -0.0026(8) -0.0022(7) 0.0093(8)
    O3 0.0151(9) 0.0261(10) 0.0126(8) 0.0075(8) 0.0008(7) 0.0036(8)
    O4 0.0178(8) 0.0093(8) 0.0107(8) -0.0006(7) 0.0012(6) -0.0003(7)
    O5 0.0213(9) 0.0179(9) 0.0088(8) 0.0015(8) 0.0025(7) 0.0013(7)
    O6 0.0115(8) 0.0115(8) 0.0181(8) -0.0002(7) -0.0041(6) 0.0011(7)
    O7 0.0091(8) 0.0154(9) 0.0173(8) 0.0016(7) 0.0030(6) 0.0044(8)
_geom_special_details
;
 All esds (except the esd in the dihedral angle between two l.s. planes)
 are estimated using the full covariance matrix.  The cell esds are taken
 into account individually in the estimation of esds in distances, angles
 and torsion angles; correlations between esds in cell parameters are only
 used when they are defined by crystal symmetry.  An approximate (isotropic)
 treatment of cell esds is used for estimating esds involving l.s. planes.
;
loop_
    _geom_bond_atom_site_label_1
    _geom_bond_atom_site_label_2
    _geom_bond_site_symmetry_2
    _geom_bond_distance
    _geom_bond_publ_flag
    Cu O2 . 1.9328(18) y
    Cu O3 1_655 1.9427(18) y
    Cu O6 . 1.9743(17) y
    Cu O7 1_655 1.9872(17) y
    Cu O5 4_676 2.3225(19) y
    Cu Na 4_676 3.2481(11) ?
    Cu Na 4_576 3.3550(11) ?
    Cu K 2_655 3.4966(7) ?
    Cu Na . 3.5117(10) ?
    Cu K . 3.9169(7) ?
    P1 O1 . 1.482(2) y
    P1 O2 . 1.5246(19) y
    P1 O3 . 1.5313(19) y
    P1 O4 . 1.6272(17) y
    P1 K . 3.4260(9) ?
    P1 K 3_666 3.4455(9) ?
    P1 K 1_455 3.5329(9) ?
    P2 O5 . 1.4958(17) y
    P2 O6 . 1.5252(17) y
    P2 O7 . 1.5277(16) y
    P2 O4 . 1.6148(18) y
    P2 Na 1_455 3.0977(12) ?
    P2 Na 4_576 3.1316(12) ?
    P2 Na . 3.1617(12) ?
    Na O1 3_665 2.249(2) y
    Na O6 4_675 2.397(2) y
    Na O5 . 2.398(2) y
    Na O7 1_655 2.4442(19) y
    Na O3 4_675 2.772(2) y
    Na O5 1_655 2.815(2) y
    Na O7 4_675 2.878(2) y
    Na P2 1_655 3.0977(12) ?
    Na P2 4_675 3.1316(12) ?
    Na Cu 4_575 3.2481(11) ?
    Na Cu 4_675 3.3550(11) ?
    K O2 . 2.721(2) y
    K O5 3_665 2.7245(18) y
    K O1 1_655 2.764(2) y
    K O6 2_645 2.7969(19) y
    K O7 2_545 2.8450(19) y
    K O3 3_666 2.8630(18) y
    K O1 . 3.036(2) y
    K O2 3_666 3.1973(19) y
    K O3 1_655 3.257(2) y
    K P1 3_666 3.4455(9) ?
    K Cu 2_645 3.4965(7) ?
    O1 Na 3_665 2.249(2) ?
    O1 K 1_455 2.764(2) ?
    O2 K 3_666 3.1973(19) ?
    O3 Cu 1_455 1.9427(18) ?
    O3 Na 4_576 2.772(2) ?
    O3 K 3_666 2.8630(18) ?
    O3 K 1_455 3.257(2) ?
    O5 Cu 4_575 2.3225(19) ?
    O5 K 3_665 2.7245(18) ?
    O5 Na 1_455 2.815(2) ?
    O6 Na 4_576 2.397(2) ?
    O6 K 2_655 2.7968(19) ?
    O7 Cu 1_455 1.9872(17) ?
    O7 Na 1_455 2.4441(19) ?
    O7 K 2 2.8451(19) ?
    O7 Na 4_576 2.878(2) ?
loop_
    _geom_angle_atom_site_label_1
    _geom_angle_atom_site_label_2
    _geom_angle_atom_site_label_3
    _geom_angle_site_symmetry_1
    _geom_angle_site_symmetry_3
    _geom_angle
    _geom_angle_publ_flag
    O2 Cu O3 . 1_655 91.46(8) ?
    O2 Cu O6 . . 91.34(7) ?
    O3 Cu O6 1_655 . 176.22(8) ?
    O2 Cu O7 . 1_655 160.62(8) ?
    O3 Cu O7 1_655 1_655 90.77(7) ?
    O6 Cu O7 . 1_655 87.43(7) ?
    O2 Cu O5 . 4_676 109.22(7) ?
    O3 Cu O5 1_655 4_676 92.15(8) ?
    O6 Cu O5 . 4_676 84.52(7) ?
    O7 Cu O5 1_655 4_676 89.93(7) ?
    O2 Cu Na . 4_676 134.76(6) ?
    O3 Cu Na 1_655 4_676 58.24(7) ?
    O6 Cu Na . 4_676 118.00(6) ?
    O7 Cu Na 1_655 4_676 61.20(5) ?
    O5 Cu Na 4_676 4_676 47.48(5) ?
    O2 Cu Na . 4_576 72.89(6) ?
    O3 Cu Na 1_655 4_576 134.08(6) ?
    O6 Cu Na . 4_576 44.76(5) ?
    O7 Cu Na 1_655 4_576 118.06(6) ?
    O5 Cu Na 4_676 4_576 55.94(5) ?
    Na Cu Na 4_676 4_576 103.22(3) ?
    O2 Cu K . 2_655 136.72(6) ?
    O3 Cu K 1_655 2_655 123.31(6) ?
    O6 Cu K . 2_655 53.04(5) ?
    O7 Cu K 1_655 2_655 54.45(5) ?
    O5 Cu K 4_676 2_655 51.11(5) ?
    Na Cu K 4_676 2_655 65.54(2) ?
    Na Cu K 4_576 2_655 64.45(2) ?
    O2 Cu Na . . 121.97(6) ?
    O3 Cu Na 1_655 . 120.87(5) ?
    O6 Cu Na . . 59.42(5) ?
    O7 Cu Na 1_655 . 42.40(5) ?
    O5 Cu Na 4_676 . 115.40(5) ?
    Na Cu Na 4_676 . 102.98(2) ?
    Na Cu Na 4_576 . 103.54(2) ?
    K Cu Na 2_655 . 64.59(2) ?
    O2 Cu K . . 39.55(6) ?
    O3 Cu K 1_655 . 56.02(6) ?
    O6 Cu K . . 127.43(5) ?
    O7 Cu K 1_655 . 131.41(5) ?
    O5 Cu K 4_676 . 122.07(5) ?
    Na Cu K 4_676 . 112.35(2) ?
    Na Cu K 4_576 . 110.35(2) ?
    K Cu K 2_655 . 172.759(11) ?
    Na Cu K . . 122.43(2) ?
    O1 P1 O2 . . 112.67(12) ?
    O1 P1 O3 . . 114.78(12) ?
    O2 P1 O3 . . 108.17(11) ?
    O1 P1 O4 . . 107.95(11) ?
    O2 P1 O4 . . 107.13(10) ?
    O3 P1 O4 . . 105.64(10) ?
    O1 P1 K . . 62.31(8) ?
    O2 P1 K . . 50.40(8) ?
    O3 P1 K . . 132.38(7) ?
    O4 P1 K . . 120.75(7) ?
    O1 P1 K . 3_666 97.92(9) ?
    O2 P1 K . 3_666 67.78(7) ?
    O3 P1 K . 3_666 55.22(7) ?
    O4 P1 K . 3_666 153.15(7) ?
    K P1 K . 3_666 77.51(2) ?
    O1 P1 K . 1_455 47.78(8) ?
    O2 P1 K . 1_455 132.43(7) ?
    O3 P1 K . 1_455 67.06(8) ?
    O4 P1 K . 1_455 119.91(7) ?
    K P1 K . 1_455 96.10(2) ?
    K P1 K 3_666 1_455 72.974(19) ?
    O5 P2 O6 . . 113.20(10) ?
    O5 P2 O7 . . 111.96(10) ?
    O6 P2 O7 . . 111.49(10) ?
    O5 P2 O4 . . 107.91(10) ?
    O6 P2 O4 . . 105.10(10) ?
    O7 P2 O4 . . 106.66(10) ?
    O5 P2 Na . 1_455 65.03(7) ?
    O6 P2 Na . 1_455 150.48(8) ?
    O7 P2 Na . 1_455 51.00(7) ?
    O4 P2 Na . 1_455 103.13(7) ?
    O5 P2 Na . 4_576 147.30(9) ?
    O6 P2 Na . 4_576 48.05(7) ?
    O7 P2 Na . 4_576 66.21(7) ?
    O4 P2 Na . 4_576 103.48(7) ?
    Na P2 Na 1_455 4_576 116.33(3) ?
    O5 P2 Na . . 46.71(7) ?
    O6 P2 Na . . 70.95(7) ?
    O7 P2 Na . . 149.66(7) ?
    O4 P2 Na . . 101.43(7) ?
    Na P2 Na 1_455 . 111.56(3) ?
    Na P2 Na 4_576 . 118.02(3) ?
    O1 Na O6 3_665 4_675 89.29(8) ?
    O1 Na O5 3_665 . 92.89(8) ?
    O6 Na O5 4_675 . 126.37(7) ?
    O1 Na O7 3_665 1_655 111.80(8) ?
    O6 Na O7 4_675 1_655 116.12(7) ?
    O5 Na O7 . 1_655 112.48(7) ?
    O1 Na O3 3_665 4_675 150.23(8) ?
    O6 Na O3 4_675 4_675 79.37(6) ?
    O5 Na O3 . 4_675 72.83(6) ?
    O7 Na O3 1_655 4_675 97.87(7) ?
    O1 Na O5 3_665 1_655 85.37(7) ?
    O6 Na O5 4_675 1_655 67.10(6) ?
    O5 Na O5 . 1_655 166.46(9) ?
    O7 Na O5 1_655 1_655 56.39(5) ?
    O3 Na O5 4_675 1_655 114.42(7) ?
    O1 Na O7 3_665 4_675 91.46(7) ?
    O6 Na O7 4_675 4_675 56.27(5) ?
    O5 Na O7 . 4_675 70.10(6) ?
    O7 Na O7 1_655 4_675 156.06(5) ?
    O3 Na O7 4_675 4_675 59.34(5) ?
    O5 Na O7 1_655 4_675 123.32(6) ?
    O1 Na P2 3_665 1_655 93.49(6) ?
    O6 Na P2 4_675 1_655 94.77(5) ?
    O5 Na P2 . 1_655 138.41(6) ?
    O7 Na P2 1_655 1_655 29.06(4) ?
    O3 Na P2 4_675 1_655 114.67(5) ?
    O5 Na P2 1_655 1_655 28.80(4) ?
    O7 Na P2 4_675 1_655 150.56(5) ?
    O1 Na P2 3_665 4_675 96.04(6) ?
    O6 Na P2 4_675 4_675 28.24(4) ?
    O5 Na P2 . 4_675 98.55(5) ?
    O7 Na P2 1_655 4_675 136.17(6) ?
    O3 Na P2 4_675 4_675 61.77(4) ?
    O5 Na P2 1_655 4_675 94.99(5) ?
    O7 Na P2 4_675 4_675 29.06(3) ?
    P2 Na P2 1_655 4_675 121.50(4) ?
    O1 Na P2 3_665 . 99.77(6) ?
    O6 Na P2 4_675 . 151.35(6) ?
    O5 Na P2 . . 27.01(4) ?
    O7 Na P2 1_655 . 85.78(5) ?
    O3 Na P2 4_675 . 79.46(5) ?
    O5 Na P2 1_655 . 140.25(5) ?
    O7 Na P2 4_675 . 96.10(4) ?
    P2 Na P2 1_655 . 111.56(3) ?
    P2 Na P2 4_675 . 123.17(4) ?
    O1 Na Cu 3_665 4_575 115.94(6) ?
    O6 Na Cu 4_675 4_575 86.18(5) ?
    O5 Na Cu . 4_575 45.56(5) ?
    O7 Na Cu 1_655 4_575 127.14(6) ?
    O3 Na Cu 4_675 4_575 36.58(4) ?
    O5 Na Cu 1_655 4_575 146.13(6) ?
    O7 Na Cu 4_675 4_575 37.24(4) ?
    P2 Na Cu 1_655 4_575 150.57(4) ?
    P2 Na Cu 4_675 4_575 58.62(2) ?
    P2 Na Cu . 4_575 65.37(2) ?
    O1 Na Cu 3_665 4_675 108.65(6) ?
    O6 Na Cu 4_675 4_675 35.44(4) ?
    O5 Na Cu . 4_675 148.47(6) ?
    O7 Na Cu 1_655 4_675 81.19(5) ?
    O3 Na Cu 4_675 4_675 77.32(5) ?
    O5 Na Cu 1_655 4_675 43.13(4) ?
    O7 Na Cu 4_675 4_675 86.18(4) ?
    P2 Na Cu 1_655 4_675 64.76(2) ?
    P2 Na Cu 4_675 4_675 57.50(2) ?
    P2 Na Cu . 4_675 151.44(4) ?
    Cu Na Cu 4_575 4_675 103.22(3) ?
    O2 K O5 . 3_665 102.87(6) ?
    O2 K O1 . 1_655 96.73(6) ?
    O5 K O1 3_665 1_655 78.10(6) ?
    O2 K O6 . 2_645 163.30(6) ?
    O5 K O6 3_665 2_645 63.38(5) ?
    O1 K O6 1_655 2_645 71.95(6) ?
    O2 K O7 . 2_545 127.36(6) ?
    O5 K O7 3_665 2_545 66.49(5) ?
    O1 K O7 1_655 2_545 127.46(6) ?
    O6 K O7 2_645 2_545 58.05(5) ?
    O2 K O3 . 3_666 115.68(6) ?
    O5 K O3 3_665 3_666 141.38(6) ?
    O1 K O3 1_655 3_666 98.78(6) ?
    O6 K O3 2_645 3_666 78.91(6) ?
    O7 K O3 2_545 3_666 87.26(6) ?
    O2 K O1 . . 51.17(5) ?
    O5 K O1 3_665 . 71.36(6) ?
    O1 K O1 1_655 . 126.29(7) ?
    O6 K O1 2_645 . 125.76(6) ?
    O7 K O1 2_545 . 77.84(5) ?
    O3 K O1 3_666 . 132.24(6) ?
    O2 K O2 . 3_666 87.12(5) ?
    O5 K O2 3_665 3_666 137.25(6) ?
    O1 K O2 1_655 3_666 142.70(6) ?
    O6 K O2 2_645 3_666 109.37(5) ?
    O7 K O2 2_545 3_666 74.42(5) ?
    O3 K O2 3_666 3_666 47.81(5) ?
    O1 K O2 . 3_666 84.43(5) ?
    O2 K O3 . 1_655 54.42(5) ?
    O5 K O3 3_665 1_655 110.06(5) ?
    O1 K O3 1_655 1_655 49.03(5) ?
    O6 K O3 2_645 1_655 119.15(5) ?
    O7 K O3 2_545 1_655 176.12(5) ?
    O3 K O3 3_666 1_655 94.86(5) ?
    O1 K O3 . 1_655 102.97(5) ?
    O2 K O3 3_666 1_655 109.40(5) ?
    O2 K P1 . . 25.58(4) ?
    O5 K P1 3_665 . 86.44(4) ?
    O1 K P1 1_655 . 112.63(5) ?
    O6 K P1 2_645 . 148.42(4) ?
    O7 K P1 2_545 . 102.86(4) ?
    O3 K P1 3_666 . 128.38(4) ?
    O1 K P1 . . 25.61(4) ?
    O2 K P1 3_666 . 85.94(4) ?
    O3 K P1 1_655 . 78.37(3) ?
    O2 K P1 . 3_666 93.47(4) ?
    O5 K P1 3_665 3_666 156.78(4) ?
    O1 K P1 1_655 3_666 116.62(5) ?
    O6 K P1 2_645 3_666 102.54(4) ?
    O7 K P1 2_545 3_666 90.50(4) ?
    O3 K P1 3_666 3_666 26.06(4) ?
    O1 K P1 . 3_666 108.15(4) ?
    O2 K P1 3_666 3_666 26.19(3) ?
    O3 K P1 1_655 3_666 92.83(4) ?
    P1 K P1 . 3_666 102.49(2) ?
    O2 K Cu . 2_645 139.21(4) ?
    O5 K Cu 3_665 2_645 41.57(4) ?
    O1 K Cu 1_655 2_645 93.78(5) ?
    O6 K Cu 2_645 2_645 34.34(3) ?
    O7 K Cu 2_545 2_645 34.63(3) ?
    O3 K Cu 3_666 2_645 101.36(5) ?
    O1 K Cu . 2_645 91.51(4) ?
    O2 K Cu 3_666 2_645 107.32(4) ?
    O3 K Cu 1_655 2_645 141.53(4) ?
    P1 K Cu . 2_645 115.54(2) ?
    P1 K Cu 3_666 2_645 116.45(2) ?
    P1 O1 Na . 3_665 153.68(14) ?
    P1 O1 K . 1_455 108.83(11) ?
    Na O1 K 3_665 1_455 93.05(7) ?
    P1 O1 K . . 92.08(9) ?
    Na O1 K 3_665 . 86.20(7) ?
    K O1 K 1_455 . 126.29(7) ?
    P1 O2 Cu . . 125.16(11) ?
    P1 O2 K . . 104.02(10) ?
    Cu O2 K . . 113.55(8) ?
    P1 O2 K . 3_666 86.03(8) ?
    Cu O2 K . 3_666 128.21(9) ?
    K O2 K . 3_666 92.88(5) ?
    P1 O3 Cu . 1_455 126.56(11) ?
    P1 O3 Na . 4_576 106.61(10) ?
    Cu O3 Na 1_455 4_576 85.17(8) ?
    P1 O3 K . 3_666 98.72(8) ?
    Cu O3 K 1_455 3_666 134.68(8) ?
    Na O3 K 4_576 3_666 83.27(6) ?
    P1 O3 K . 1_455 87.28(9) ?
    Cu O3 K 1_455 1_455 94.34(7) ?
    Na O3 K 4_576 1_455 163.09(7) ?
    K O3 K 3_666 1_455 85.14(5) ?
    P2 O4 P1 . . 119.01(11) ?
    P2 O5 Cu . 4_575 128.83(11) ?
    P2 O5 Na . . 106.28(10) ?
    Cu O5 Na 4_575 . 86.95(7) ?
    P2 O5 K . 3_665 139.70(11) ?
    Cu O5 K 4_575 3_665 87.32(5) ?
    Na O5 K . 3_665 90.88(6) ?
    P2 O5 Na . 1_455 86.16(8) ?
    Cu O5 Na 4_575 1_455 80.94(6) ?
    Na O5 Na . 1_455 166.46(9) ?
    K O5 Na 3_665 1_455 82.58(6) ?
    P2 O6 Cu . . 126.10(11) ?
    P2 O6 Na . 4_576 103.71(9) ?
    Cu O6 Na . 4_576 99.80(7) ?
    P2 O6 K . 2_655 134.97(10) ?
    Cu O6 K . 2_655 92.63(6) ?
    Na O6 K 4_576 2_655 89.12(6) ?
    P2 O7 Cu . 1_455 124.98(11) ?
    P2 O7 Na . 1_455 99.93(9) ?
    Cu O7 Na 1_455 1_455 104.36(7) ?
    P2 O7 K . 2 137.96(10) ?
    Cu O7 K 1_455 2 90.92(6) ?
    Na O7 K 1_455 2 89.80(6) ?
    P2 O7 Na . 4_576 84.73(7) ?
    Cu O7 Na 1_455 4_576 81.55(6) ?
    Na O7 Na 1_455 4_576 167.87(8) ?
    K O7 Na 2 4_576 79.43(5) ?
_shelx_hkl_file
;
  -6  -2  -4 25.3297 2.68937   1-0.26544-0.56602-0.92518 0.82319-0.27779-0.05514
  -6  -2  -3 686.522 21.3261   1-0.26881-0.56081-0.92961 0.82763-0.25876 0.00424
  -6  -2  -2 1.69425 3.52686   1-0.27490-0.55289-0.93080 0.82884-0.24772 0.07161
  -6  -2  -1 425.472 16.4724   1-0.28564-0.54031-0.92685 0.82490-0.25071 0.15300
  -6  -2   0 18.1074 2.42035   1-0.30578-0.51834-0.91186 0.80993-0.28139 0.26209
  -6  -2   1 44.9491 3.88127   1-0.34969-0.47260-0.86159 0.75968-0.37639 0.43549
  -6  -2   2 8.88399 1.73623   1-0.47194-0.34851-0.62795 0.52605-0.62994 0.76745
  -6  -2   3  62.544 5.15144   1-0.67846-0.14016 0.23236-0.33424-0.71251 0.92842
  -6  -2   4 84.6624 6.89416   1-0.67716-0.13962 0.66691-0.76877-0.32622 0.62054
  -6  -1   5 408.777 18.7703   1-0.67411-0.14083 0.68895-0.73993-0.28146 0.65419
  -6  -1   4 26.8378 2.98585   1-0.69039-0.12638 0.53473-0.58573-0.50299 0.79732
  -6  -1   3 3.67798 4.50458   1-0.66428-0.15432 0.14264-0.19365-0.74903 0.96495
  -6  -1   2 131.082 10.1668   1-0.54185-0.27859-0.40842 0.35739-0.74720 0.88472
  -6  -1   1 48.4173 3.89128   1-0.42624-0.39603-0.70860 0.65756-0.57241 0.63152
  -6  -1   0  149.95 10.5489   1-0.36301-0.46110-0.82011 0.76905-0.45102 0.43173
  -6  -1  -1 4.89123 3.88115   1-0.32885-0.49709-0.86411 0.81304-0.38894 0.29125
  -6  -1  -2 5.01209 4.42025   1-0.30890-0.51888-0.88264 0.83155-0.36178 0.18568
  -6  -1  -3  5.1834 4.57133   1-0.29653-0.53308-0.88952 0.83841-0.35481 0.10031
  -6  -1  -4-11.4404 5.07359   1-0.28865-0.54280-0.88992 0.83880-0.36016 0.02725
  -6   0  -4 577.185 20.5504   1-0.31233-0.51910-0.84677 0.84652-0.43811 0.10521
  -6   0  -3 4.03904 4.27918   1-0.32446-0.50514-0.83944 0.83920-0.44376 0.18927
  -6   0  -2 550.967 19.0851   1-0.34240-0.48537-0.82173 0.82151-0.46374 0.28765
  -6   0  -1 4.85794  3.6209   1-0.36957-0.45636-0.78564 0.78543-0.50498 0.40729
  -6   0   0 2050.10 34.5014   1-0.41205-0.41205-0.71321 0.71302-0.57680 0.55752
  -6   0   1 5.41778 3.67452   1-0.47894-0.34332-0.56494 0.56477-0.68314 0.74226
  -6   0   2 119.861 9.30062   1-0.57249-0.24794-0.27960 0.27944-0.78406 0.92158
  -6   0   3 2.43868 3.22608   1-0.65693-0.16166 0.11883-0.11897-0.75965 0.97558
  -6   0   5-5.53526 5.26941   1-0.68465-0.13027 0.62148-0.62159-0.39633 0.76907
  -6   1   5 436.368 19.0447   1-0.68737-0.12754 0.56498-0.51422-0.47207 0.84482
  -6   1   4 28.7534  2.8457   1-0.68357-0.13318 0.38685-0.33611-0.63458 0.92893
  -6   1   3 10.3754 4.68794   1-0.65243-0.16615 0.11715-0.06642-0.76375 0.97969
  -6   1   2 139.561 9.84456   1-0.58873-0.23169-0.19306 0.24377-0.79857 0.93611
  -6   1   1 48.7372 4.17845   1-0.51389-0.30836-0.44613 0.49682-0.74471 0.80384
  -6   1   0 147.639  10.556   1-0.45110-0.37299-0.60733 0.65801-0.66455 0.64528
  -6   1  -1 5.91739 4.13203   1-0.40558-0.42034-0.70018 0.75085-0.59716 0.49949
  -6   1  -2 7.75785 4.14674   1-0.37380-0.45395-0.75257 0.80322-0.55100 0.37492
  -6   1  -3 7.49999 4.27857   1-0.35155-0.47804-0.78178 0.83240-0.52339 0.26890
  -6   1  -4 1.21064 4.28027   1-0.33577-0.49565-0.79709 0.84771-0.50990 0.17701
  -6   2  -4  20.236 2.60199   1-0.35835-0.47306-0.74247 0.84395-0.57446 0.24158
  -6   2  -3 662.368  20.575   1-0.37699-0.45259-0.71911 0.82061-0.59266 0.33818
  -6   2  -2 4.45281 3.93576   1-0.40217-0.42557-0.67938 0.78089-0.62325 0.44718
  -6   2  -1 437.322 16.3971   1-0.43615-0.38975-0.61424 0.71577-0.66787 0.57021
  -6   2   0  18.517 2.46671   1-0.48124-0.34283-0.50980 0.61134-0.72435 0.70509
  -6   2   1 48.7397 4.08636   1-0.53754-0.28470-0.34942 0.45098-0.77993 0.83907
  -6   2   2 6.76919 2.13108   1-0.59846-0.22194-0.12780 0.22938-0.80473 0.94228
  -6   2   3 62.4322  5.0493   1-0.64926-0.16931 0.12543-0.02383-0.76509 0.98104
  -6   2   4  93.233 7.44471   1-0.67807-0.13867 0.35376-0.25215-0.65979 0.95415
  -6   3   4 74.4771 6.07649   1-0.67296-0.14376 0.33586-0.18338-0.67444 0.96881
  -6   3   3 31.0993 3.48164   1-0.64676-0.17180 0.13903 0.01344-0.76479 0.98075
  -6   3   2 262.183 13.5441   1-0.60473-0.21567-0.07446 0.22691-0.80691 0.94447
  -6   3   1 201.122 11.6164   1-0.55406-0.26816-0.26922 0.42165-0.80059 0.85974
  -6   3   0 35.5968 3.50089   1-0.50436-0.31970-0.42237 0.57479-0.76489 0.74564
  -6   3  -1 35.4116 2.96645   1-0.46154-0.36435-0.53157 0.68397-0.72101 0.62336
  -6   3  -2 114.413 8.84748   1-0.42713-0.40060-0.60539 0.75777-0.68164 0.50558
  -6   3  -3    0.00 4.06185   1-0.40031-0.42926-0.65378 0.80615-0.65154 0.39708
  -6   3  -4 86.8239 6.82851   1-0.37964-0.45176-0.68449 0.83684-0.63132 0.29845
  -6   4  -3 1.79161 4.50881   1-0.42128-0.40827-0.58763 0.79086-0.70068 0.44622
  -6   4  -2 1.16239 4.34929   1-0.44872-0.37900-0.53276 0.73601-0.72800 0.55195
  -6   4  -1 140.588 10.5028   1-0.48239-0.34349-0.45385 0.65712-0.76045 0.66281
  -6   4   0 168.018 11.5687   1-0.52216-0.30189-0.34443 0.54771-0.79233 0.77309
  -6   4   1 70.8529 4.92127   1-0.56595-0.25627-0.20092 0.40422-0.81268 0.87185
  -6   4   2 10.3011 5.31719   1-0.60891-0.21147-0.02841 0.23173-0.80677 0.94434
  -6   4   3-0.63225 4.60291   1-0.64459-0.17395 0.15579 0.04755-0.76330 0.97927
  -6   4   4 64.1823 5.55352   1-0.66834-0.14837 0.32811-0.12476-0.68289 0.97727
  -6   5   3 126.185 8.36205   1-0.64259-0.17594 0.17458 0.07962-0.76082 0.97680
  -6   5   2 53.6488 5.02912   1-0.61171-0.20866 0.01288 0.24130-0.80507 0.94265
  -6   5   1 372.249  15.891   1-0.57468-0.24752-0.14122 0.39539-0.81938 0.87856
  -6   5   0-4.13213 4.53422   1-0.53599-0.28805-0.27459 0.52874-0.81074 0.79152
  -6   5  -1 74.2521 6.49125   1-0.49944-0.32643-0.38152 0.63566-0.78942 0.69179
  -6   5  -2 17.1559 2.63646   1-0.46719-0.36052-0.46270 0.71682-0.76431 0.58827
  -6   5  -3 -0.6114 4.19158   1-0.43989-0.38965-0.52200 0.77610-0.74103 0.48659
  -6   6  -2 58.8565 4.63969   1-0.48289-0.34480-0.39580 0.70079-0.79235 0.61632
  -6   6  -1 53.2277   4.475   1-0.51338-0.31248-0.31436 0.61937-0.81041 0.71279
  -6   6   0 199.923 12.5508   1-0.54680-0.27722-0.21143 0.51645-0.82278 0.80356
  -6   6   1 6.47683 2.02061   1-0.58118-0.24101-0.08785 0.39288-0.82243 0.88162
  -6   6   2 126.188 8.61353   1-0.61353-0.20682 0.05092 0.25414-0.80215 0.93974
  -6   6   3 2.65166 4.19264   1-0.64064-0.17788 0.19475 0.11032-0.75744 0.97344
  -6   7   1 -1.2812 5.35967   1-0.58603-0.23615-0.03922 0.39513-0.82284 0.88204
  -6   7   0 171.713 11.6063   1-0.55530-0.26871-0.15370 0.50959-0.83015 0.81094
  -6   7  -1 20.5322 2.85225   1-0.52478-0.30107-0.25190 0.60777-0.82526 0.72765
  -5  11  -2 129.392 8.39781   1-0.47298-0.21731-0.10132 0.66068-0.88609 0.71333
  -5  11   0 17.3481 2.42378   1-0.51940-0.16722 0.06358 0.49582-0.86406 0.84811
  -5  11   1 12.0145  4.4264   1-0.54120-0.14358 0.15756 0.40186-0.83838 0.90084
  -5  11   2 0.64936 4.25815   1-0.56059-0.12235 0.25491 0.30452-0.80069 0.94155
  -5  10   4 15.7649 2.86061   1-0.59274-0.08656 0.43184 0.07676-0.69335 0.99100
  -5  10   3-0.64229 4.40331   1-0.57965-0.10148 0.33235 0.17623-0.75724 0.97649
  -5  10   2 506.198 18.8531   1-0.56206-0.12090 0.22730 0.28126-0.80810 0.94895
  -5  10   1    0.00   5.092   1-0.54069-0.14410 0.12159 0.38696-0.84477 0.90721
  -5  10   0 51.7721 3.72986   1-0.51669-0.16994 0.02020 0.48833-0.86778 0.85182
  -5  10  -1 15.2452 2.30649   1-0.49143-0.19703-0.07271 0.58121-0.87916 0.78480
  -5  10  -2 623.936  20.955   1-0.46622-0.22408-0.15440 0.66290-0.88181 0.70904
  -5  10  -3 22.2552 2.54056   1-0.44209-0.25004-0.22369 0.73217-0.87881 0.62763
  -5   9  -4 103.577 7.34512   1-0.40902-0.28496-0.33838 0.79597-0.85691 0.52732
  -5   9  -3 132.371 10.0359   1-0.43237-0.25978-0.28137 0.73898-0.86664 0.61546
  -5   9  -2   24.70 2.71375   1-0.45803-0.23228-0.21035 0.66798-0.87424 0.70146
  -5   9  -1 24.4668 2.49661   1-0.48530-0.20317-0.12482 0.58246-0.87655 0.78217
  -5   9   0 7.87616 4.20998   1-0.51301-0.17363-0.02572 0.48338-0.86977 0.85380
  -5   9   1 13.4413 2.09899   1-0.53958-0.14523 0.08400 0.37368-0.85010 0.91253
  -5   9   2 225.269 12.8526   1-0.56326-0.11971 0.19935 0.25834-0.81475 0.95559
  -5   9   3 288.557 14.6652   1-0.58259-0.09855 0.31411 0.14360-0.76292 0.98217
  -5   9   4  193.27 12.1445   1-0.59667-0.08264 0.42212 0.03560-0.69610 0.99374
  -5   9   5 113.098 8.06143   1-0.60537-0.07209 0.51867-0.06093-0.61751 0.99356
  -5   8   5 206.981 12.4966   1-0.60953-0.06795 0.51858-0.11170-0.61349 0.98953
  -5   8   4 34.1462 3.06023   1-0.60066-0.07865 0.41490-0.00804-0.69712 0.99475
  -5   8   3  33.859 2.91195   1-0.58552-0.09562 0.29709 0.10974-0.76763 0.98686
  -5   8   2 70.5426  6.0299   1-0.56419-0.11880 0.17096 0.23586-0.82067 0.96150
  -5   8   1 9.79157 5.32986   1-0.53775-0.14707 0.04436 0.36245-0.85427 0.91670
  -5   8   0 373.957 15.5461   1-0.50816-0.17849-0.07477 0.48156-0.86969 0.85371
  -5   8  -1-0.53429 3.88969   1-0.47765-0.21083-0.18044 0.58721-0.87082 0.77643
  -5   8  -2 3.80067 5.00578   1-0.44815-0.24217-0.26955 0.67631-0.86269 0.68990
  -5   8  -3 76.7725 5.64571   1-0.42095-0.27121-0.34168 0.74842-0.85000 0.59880
  -5   8  -4-5.81468  4.1116   1-0.39672-0.29727-0.39806 0.80479-0.83632 0.50672
  -5   8  -5 50.2233 4.05037   1-0.37565-0.32018-0.44069 0.84740-0.82398 0.41598
  -5   7  -5 165.114 11.2754   1-0.36150-0.33434-0.49960 0.85544-0.79562 0.38760
  -5   7  -4 21.3924  2.4762   1-0.38268-0.31132-0.45949 0.81534-0.81039 0.48078
  -5   7  -3 141.279 9.98306   1-0.40760-0.28456-0.40471 0.76058-0.82802 0.57682
  -5   7  -2 171.191 10.9311   1-0.43627-0.25406-0.33239 0.68827-0.84626 0.67346
  -5   7  -1 196.109 10.8892   1-0.46814-0.22035-0.24022 0.59613-0.86117 0.76678
  -5   7   0 26.4961 2.66933   1-0.50184-0.18482-0.12775 0.48367-0.86702 0.85103
  -5   7   1  54.101 4.71063   1-0.53504-0.14979 0.00207 0.35387-0.85711 0.91952
  -5   7   2 601.908  19.178   1-0.56480-0.11819 0.14200 0.21396-0.82586 0.96667
  -5   7   3 91.1288 6.78146   1-0.58852-0.09264 0.28168 0.07429-0.77128 0.99050
  -5   7   4 81.0616 6.74343   1-0.60477-0.07456 0.41083-0.05484-0.69605 0.99368
  -5   7   5 8.21076 4.14166   1-0.61361-0.06388 0.52225-0.16625-0.60619 0.98222
  -5   7   6 45.7889  4.1402   1-0.61621-0.05945 0.61302-0.25700-0.50844 0.96288
  -5   6   6 11.0792 6.14828   1-0.61904-0.05663 0.62490-0.31975-0.48974 0.94416
  -5   6   5 66.4134 4.76901   1-0.61756-0.05994 0.53054-0.22541-0.59469 0.97071
  -5   6   4 209.036  12.175   1-0.60902-0.07031 0.41083-0.10571-0.69236 0.98997
  -5   6   3 428.877 16.4724   1-0.59165-0.08953 0.26840 0.03670-0.77374 0.99295
  -5   6   2-3.09607 3.99702   1-0.56508-0.11793 0.11226 0.19283-0.83032 0.97113
  -5   6   1 284.096 12.9334   1-0.53119-0.15365-0.04370 0.34877-0.85834 0.92074
  -5   6   0 41.3551  3.6615   1-0.49364-0.19303-0.18567 0.49073-0.86099 0.84499
  -5   6  -1 328.858 13.3691   1-0.45632-0.23219-0.30496 0.60999-0.84647 0.75207
  -5   6  -2 15.5852  2.2079   1-0.42201-0.26834-0.39921 0.70422-0.82375 0.65094
  -5   6  -3 724.488 20.0359   1-0.39207-0.30011-0.47042 0.77542-0.79967 0.54845
  -5   6  -4 302.451 14.1475   1-0.36677-0.32725-0.52239 0.82738-0.77833 0.44871
  -5   6  -5 113.256 8.63697   1-0.34581-0.35004-0.55902 0.86398-0.76166 0.35364
  -5   6  -6 62.5797  4.9388   1-0.32866-0.36902-0.58359 0.88855-0.75023 0.26380
  -5   5  -6 48.2607  3.7839   1-0.31237-0.38533-0.63872 0.89280-0.71050 0.22406
  -5   5  -5 62.4245 5.06285   1-0.32855-0.36731-0.61838 0.87248-0.72159 0.31355
  -5   5  -4 6.23271 4.40719   1-0.34885-0.34517-0.58628 0.84039-0.73930 0.40967
  -5   5  -3 15.7752 2.16343   1-0.37407-0.31812-0.53857 0.79271-0.76371 0.51248
  -5   5  -2 11.0167 3.67916   1-0.40492-0.28544-0.47023 0.72438-0.79359 0.62076
  -5   5  -1 148.861  9.5248   1-0.44159-0.24693-0.37550 0.62967-0.82509 0.73067
  -5   5   0-1.88296 3.88183   1-0.48297-0.20372-0.24992 0.50410-0.85037 0.83436
  -5   5   1 260.862 11.8089   1-0.52584-0.15901-0.09420 0.34839-0.85746 0.91985
  -5   5   2 70.4594 5.48135   1-0.56494-0.11808 0.08144 0.17277-0.83406 0.97486
  -5   5   3 710.368 20.6285   1-0.59501-0.08618 0.25805-0.00381-0.77478 0.99398
  -5   5   4  58.371 4.66445   1-0.61347-0.06588 0.41616-0.16191-0.68516 0.98276
  -5   5   5 418.092  17.294   1-0.62125-0.05627 0.54451-0.29024-0.57766 0.95366
  -5   5   6 27.8799  2.9787   1-0.62111-0.05457 0.64144-0.38716-0.46438 0.91879
  -5   5   7 584.324 21.2357   1-0.61591-0.05794 0.71098-0.45668-0.35324 0.88606
  -5   4   7 89.1718 7.45786   1-0.61477-0.05909 0.72936-0.52593-0.31395 0.84676
  -5   4   6 170.093 11.3942   1-0.62202-0.05367 0.66310-0.45969-0.43047 0.88487
  -5   4   5 17.3096  2.5181   1-0.62442-0.05311 0.56541-0.36202-0.55309 0.92909
  -5   4   4-2.18381 4.29884   1-0.61812-0.06124 0.42864-0.22526-0.67304 0.97063
  -5   4   3 6.12538 3.75101   1-0.59875-0.08245 0.25184-0.04848-0.77402 0.99321
  -5   4   2 855.929 21.4002   1-0.56430-0.11873 0.04908 0.15426-0.83707 0.97785
  -5   4   1 443.248 15.5494   1-0.51838-0.16648-0.15125 0.35458-0.85362 0.91600
  -5   4   0 731.561  19.282   1-0.46895-0.21775-0.32226 0.52558-0.83319 0.81716
  -5   4  -1 389.708 14.1332   1-0.42317-0.26536-0.45269 0.65599-0.79469 0.70026
  -5   4  -2 1135.81 24.4981   1-0.38450-0.30587-0.54537 0.74865-0.75377 0.58094
  -5   4  -3 138.279 8.84377   1-0.35338-0.33882-0.60857 0.81183-0.71874 0.46750
  -5   4  -4 15.7228 2.20645   1-0.32888-0.36516-0.65038 0.85363-0.69244 0.36279
  -5   4  -5 42.1186 3.52715   1-0.30978-0.38609-0.67693 0.88016-0.67496 0.26691
  -5   4  -6 436.922 16.6174   1-0.29496-0.40275-0.69245 0.89566-0.66535 0.17890
  -5   3  -7 26.8679 2.97815   1-0.26687-0.43268-0.74711 0.89944-0.61508 0.05022
  -5   3  -6 50.8443 4.40344   1-0.27660-0.42112-0.74400 0.89635-0.61478 0.12832
  -5   3  -5  6.8151 1.98713   1-0.28961-0.40628-0.73371 0.88607-0.62149 0.21344
  -5   3  -4 131.903 9.01502   1-0.30689-0.38716-0.71358 0.86596-0.63701 0.30736
  -5   3  -3-0.46577 3.75522   1-0.32984-0.36238-0.67932 0.83171-0.66330 0.41205
  -5   3  -2 43.3277 3.12286   1-0.36026-0.33012-0.62400 0.77641-0.70187 0.52902
  -5   3  -1 341.847 13.0883   1-0.40010-0.28844-0.53709 0.68952-0.75193 0.65749
  -5   3   0 58.9238 4.56981   1-0.45029-0.23642-0.40498 0.55743-0.80621 0.79018
  -5   3   1 11.8765 1.98253   1-0.50782-0.17706-0.21775 0.37021-0.84522 0.90759
  -5   3   2 107.165 7.01963   1-0.56298-0.12006 0.01437 0.13810-0.83929 0.98006
  -5   3   3-6.99676 4.18137   1-0.60309-0.07811 0.25180-0.09930-0.77069 0.98987
  -5   3   4 853.082 22.6949   1-0.62286-0.05651 0.45084-0.29833-0.65357 0.95115
  -5   3   5 128.804 9.24843   1-0.62658-0.05096 0.59466-0.44213-0.51799 0.89398
  -5   3   6 393.267 16.4246   1-0.62117-0.05453 0.69003-0.53748-0.38551 0.83990
  -5   3   7 161.082 11.9562   1-0.61159-0.06229 0.75030-0.59774-0.26468 0.79748
  -5   2   7 26.6203 2.82639   1-0.60566-0.06822 0.77264-0.67095-0.20365 0.73644
  -5   2   6-1.81716 5.24568   1-0.61765-0.05807 0.72172-0.62005-0.32634 0.78072
  -5   2   5  229.39 12.2307   1-0.62683-0.05072 0.63349-0.53183-0.46784 0.84381
  -5   2   4 39.5677  2.9211   1-0.62734-0.05204 0.48644-0.38480-0.62242 0.91999
  -5   2   3 580.996 17.5545   1-0.60837-0.07285 0.26143-0.15980-0.76329 0.98245
  -5   2   2 292.195 12.7135   1-0.56064-0.12241-0.02416 0.12577-0.84060 0.98137
  -5   2   1 98.1694 7.26616   1-0.49238-0.19251-0.29834 0.39993-0.82905 0.89141
  -5   2   0 9.69101  1.7876   1-0.42505-0.26167-0.50065 0.60223-0.76401 0.74797
  -5   2  -1 137.333 8.68994   1-0.37126-0.31730-0.62844 0.73000-0.69225 0.59780
  -5   2  -2 916.867 21.0874   1-0.33181-0.35859-0.70455 0.80610-0.63513 0.46227
  -5   2  -3  484.06 15.6553   1-0.30347-0.38875-0.74907 0.85060-0.59608 0.34482
  -5   2  -4 298.735 13.2606   1-0.28307-0.41099-0.77439 0.87590-0.57257 0.24290
  -5   2  -5 325.405 13.8415   1-0.26827-0.42763-0.78755 0.88905-0.56117 0.15310
  -5   2  -6 12.9644 4.54444   1-0.25752-0.44021-0.79250 0.89398-0.55895 0.07248
  -5   2  -7 356.602 16.2705   1-0.24977-0.44979-0.79152 0.89298-0.56371-0.00117
  -5   1  -7 171.834 11.1694   1-0.23248-0.46710-0.83233 0.88293-0.50873-0.05616
  -5   1  -6 69.9585 5.38271   1-0.23801-0.45974-0.83706 0.88767-0.49834 0.01185
  -5   1  -5 18.1137 2.31611   1-0.24613-0.44978-0.83717 0.88779-0.49434 0.08626
  -5   1  -4 159.325 9.71497   1-0.25780-0.43627-0.83098 0.88162-0.49914 0.16946
  -5   1  -3 587.298 17.5011   1-0.27459-0.41765-0.81533 0.86599-0.51629 0.26502
  -5   1  -2 72.7574 5.76106   1-0.29908-0.39132-0.78406 0.83474-0.55098 0.37811
  -5   1  -1 26.8181 2.29229   1-0.33559-0.35298-0.72458 0.77527-0.60990 0.51543
  -5   1   0-0.84034 3.36136   1-0.39052-0.29621-0.61124 0.66195-0.69754 0.68149
  -5   1   1 6.49749 3.59815   1-0.46869-0.21621-0.40067 0.45139-0.79816 0.86051
  -5   1   2 101.958 8.11235   1-0.55659-0.12647-0.06952 0.12026-0.84069 0.98145
  -5   1   3 671.621 18.8777   1-0.61504-0.06619 0.28739-0.23663-0.74833 0.96748
  -5   1   4 113.097 7.24633   1-0.63050-0.04890 0.54038-0.48960-0.57153 0.86910
  -5   1   5 115.451 7.19071   1-0.62352-0.05404 0.68214-0.63135-0.39605 0.77202
  -5   1   6 78.3369  6.4284   1-0.61014-0.06559 0.75641-0.70561-0.24934 0.70371
  -5   1   7 203.918 13.0151   1-0.59617-0.07772 0.79437-0.74354-0.12925 0.66202
  -5   0   7 3.73746 5.28558   1-0.58225-0.09166 0.81242-0.81247-0.04055 0.57332
  -5   0   6-4.08177  3.9976   1-0.59699-0.07875 0.79027-0.79033-0.15110 0.60546
  -5   0   5  241.02 12.3856   1-0.61389-0.06369 0.73799-0.73807-0.29395 0.66990
  -5   0   4 4.75358 4.57413   1-0.62945-0.04996 0.61771-0.61781-0.48569 0.78324
  -5   0   3 48.7107 3.83925   1-0.62356-0.05769 0.34353-0.34364-0.71651 0.93566
  -5   0   2-2.28367 3.38723   1-0.54905-0.13402-0.12897 0.12884-0.83844 0.97918
  -5   0   1 82.6876 5.44701   1-0.43004-0.25487-0.53676 0.53661-0.73597 0.79830
  -5   0   0 2.07032 3.18048   1-0.34337-0.34337-0.73514 0.73498-0.59264 0.57658
  -5   0  -1 48.8047 3.87894   1-0.29272-0.39586-0.81995 0.81978-0.49892 0.40445
  -5   0  -2-1.30579 3.10842   1-0.26266-0.42775-0.85789 0.85770-0.44794 0.27506
  -5   0  -3  106.64 6.84098   1-0.24388-0.44837-0.87497 0.87476-0.42417 0.17288
  -5   0  -4 -0.9643 3.47683   1-0.23168-0.46240-0.88131 0.88108-0.41745 0.08777
  -5   0  -5  19.713 2.27495   1-0.22365-0.47227-0.88124 0.88100-0.42181 0.01372
  -5   0  -6 3.90955 3.66238   1-0.21844-0.47931-0.87679 0.87654-0.43367-0.05283
  -5   0  -7 500.256 18.9738   1-0.21527-0.48432-0.86897 0.86870-0.45077-0.11412
  -5  -1  -7 156.477 11.3697   1-0.19847-0.50113-0.90096 0.84982-0.39068-0.17423
  -5  -1  -6 69.2076 6.06681   1-0.19923-0.49854-0.91099 0.85986-0.36598-0.12053
  -5  -1  -5  18.466 2.34261   1-0.20141-0.49452-0.91862 0.86751-0.34490-0.06320
  -5  -1  -4 159.284 9.76731   1-0.20553-0.48857-0.92344 0.87235-0.32910-0.00060
  -5  -1  -3  527.24 16.5063   1-0.21249-0.47978-0.92459 0.87352-0.32141 0.07012
  -5  -1  -2 67.6245 5.42193   1-0.22403-0.46640-0.92002 0.86896-0.32700 0.15411
  -5  -1  -1 27.5171 2.14366   1-0.24393-0.44467-0.90433 0.85329-0.35620 0.26172
  -5  -1   0 2.49401 2.87983   1-0.28154-0.40522-0.86032 0.80930-0.43172 0.41564
  -5  -1   1 5.02367 3.55227   1-0.36331-0.32162-0.71885 0.66784-0.60126 0.66359
  -5  -1   2 105.621 7.69921   1-0.53200-0.15109-0.22530 0.17430-0.82853 0.96926
  -5  -1   3 719.531 20.1989   1-0.63235-0.04890 0.46107-0.51205-0.63695 0.85608
  -5  -1   4 111.246 8.43771   1-0.61699-0.06243 0.71716-0.76812-0.33794 0.63548
  -5  -1   5 112.084 8.74767   1-0.59388-0.08370 0.79230-0.84324-0.15278 0.52873
  -5  -1   6 78.2517 6.42145   1-0.57649-0.09926 0.81680-0.86773-0.03009 0.48444
  -5  -1   7 161.566  11.542   1-0.56322-0.11070 0.82278-0.87369 0.06188 0.47087
  -5  -2   7 10.9771 5.97517   1-0.53887-0.13506 0.82105-0.92283 0.17537 0.35738
  -5  -2   6    0.00 4.78455   1-0.54756-0.12820 0.82744-0.92924 0.11102 0.34331
  -5  -2   5 223.224 11.7958   1-0.55943-0.11817 0.82767-0.92948 0.02948 0.34645
  -5  -2   4 31.7681 2.83514   1-0.57907-0.10036 0.81096-0.91280-0.09578 0.39330
  -5  -2   3 617.441 18.5833   1-0.61975-0.06152 0.69211-0.79396-0.38397 0.60310
  -5  -2   2 281.982 11.6029   1-0.46743-0.21568-0.47534 0.37348-0.75626 0.89698
  -5  -2   1  101.03 6.85532   1-0.25310-0.43184-0.91808 0.81620-0.31126 0.37358
  -5  -2   0 6.41977 4.38554   1-0.20919-0.47759-0.95682 0.85493-0.20708 0.19099
  -5  -2  -1 138.077 8.57487   1-0.19313-0.49547-0.96427 0.86236-0.18625 0.09176
  -5  -2  -2 981.172  21.916   1-0.18561-0.50483-0.96445 0.86252-0.19280 0.01990
  -5  -2  -3  492.81 16.2729   1-0.18188-0.51039-0.96131 0.85937-0.21147-0.03984
  -5  -2  -4 335.724 13.8408   1-0.18028-0.51383-0.95587 0.85390-0.23652-0.09319
  -5  -2  -5  312.52 14.3063   1-0.18004-0.51590-0.94844 0.84646-0.26533-0.14278
  -5  -2  -6 12.2191 2.22654   1-0.18081-0.51697-0.93915 0.83715-0.29655-0.18996
  -5  -2  -7 381.833 16.5003   1-0.18237-0.51724-0.92799 0.82598-0.32940-0.23552
  -4  -2  -8  25.558 2.82803   1-0.10360-0.46049-0.93834 0.83634-0.33243-0.30768
  -4  -2  -7 34.0896 3.41232   1-0.10050-0.46176-0.95103 0.84905-0.29483-0.26688
  -4  -2  -6 33.0244 2.62504   1-0.09786-0.46257-0.96195 0.85998-0.25761-0.22569
  -4  -2  -5 895.261 20.3894   1-0.09571-0.46289-0.97114 0.86919-0.22094-0.18396
  -4  -2  -4 25.1382 2.22627   1-0.09411-0.46265-0.97867 0.87674-0.18510-0.14139
  -4  -2  -3 680.139  16.579   1-0.09320-0.46172-0.98457 0.88265-0.15062-0.09747
  -4  -2  -2 135.222 7.48955   1-0.09324-0.45985-0.98886 0.88696-0.11856-0.05113
  -4  -2  -1  659.38 15.3189   1-0.09491-0.45635-0.99151 0.88963-0.09151 0.00023
  -4  -2   0 322.231 10.9503   1-0.10042-0.44900-0.99212 0.89025-0.07779 0.06492
  -4  -2   1 456.548 13.0286   1-0.12355-0.42403-0.98470 0.88286-0.12614 0.19167
  -4  -2   2 13.3257 1.64499   1-0.56159 0.01584 0.70151-0.80334-0.45141 0.59535
  -4  -2   3 634.896 15.7398   1-0.48813-0.05579 0.87250-0.97431 0.00566 0.21668
  -4  -2   4 13.3989 1.92824   1-0.47511-0.06698 0.87368-0.97547 0.09282 0.20792
  -4  -2   5 1094.43 22.3713   1-0.46845-0.07180 0.86857-0.97035 0.15025 0.22890
  -4  -2   6 374.423 14.1027   1-0.46347-0.07495 0.86081-0.96258 0.19907 0.25848
  -4  -2   7 87.1759 6.35739   1-0.45900-0.07758 0.85098-0.95273 0.24425 0.29171
  -4  -2   8 70.7127 6.70329   1-0.45462-0.08013 0.83922-0.94095 0.28754 0.32682
  -4  -2   9 39.6964 3.26435   1-0.45013-0.08278 0.82552-0.92724 0.32973 0.36303
  -4  -1   9-2.50531  4.9317   1-0.46869-0.06421 0.84337-0.89422 0.25156 0.44122
  -4  -1   8  219.38 12.2056   1-0.47621-0.05852 0.85459-0.90546 0.19563 0.41874
  -4  -1   7 195.041 10.8791   1-0.48459-0.05198 0.86253-0.91341 0.13376 0.40221
  -4  -1   6 445.204 15.6899   1-0.49460-0.04381 0.86591-0.91680 0.06193 0.39563
  -4  -1   5 419.534 14.6037   1-0.50770-0.03254 0.86125-0.91217-0.02832 0.40748
  -4  -1   4 3.18837 2.81814   1-0.52699-0.01508 0.83712-0.88805-0.15810 0.45885
  -4  -1   3 12.7151 4.27327   1-0.55759 0.01369 0.73898-0.78993-0.39068 0.61303
  -4  -1   2 958.435 19.4477   1-0.54940 0.00366 0.19875-0.24971-0.82414 0.96808
  -4  -1   1 280.357 10.0663   1-0.30603-0.24155-0.71236 0.66139-0.63879 0.70433
  -4  -1   0 156.758 7.87214   1-0.19347-0.35594-0.90289 0.85189-0.38860 0.37573
  -4  -1  -1 65.4771 4.63925   1-0.15413-0.39711-0.94186 0.89085-0.30240 0.21113
  -4  -1  -2 62.7923 4.55194   1-0.13608-0.41699-0.95238 0.90135-0.27626 0.10659
  -4  -1  -3 86.0535 6.43713   1-0.12652-0.42839-0.95376 0.90271-0.27584 0.02776
  -4  -1  -4 177.684 9.19395   1-0.12123-0.43552-0.95070 0.89964-0.28847-0.03802
  -4  -1  -5 235.442 10.6802   1-0.11845-0.44013-0.94476 0.89368-0.30858-0.09631
  -4  -1  -6 524.246 16.4339   1-0.11734-0.44307-0.93651 0.88542-0.33335-0.14995
  -4  -1  -7 213.391 11.2618   1-0.11746-0.44479-0.92619 0.87508-0.36121-0.20049
  -4  -1  -8 268.778 13.4274   1-0.11853-0.44555-0.91387 0.86275-0.39123-0.24887
  -4  -1  -9 12.6946 4.74987   1-0.12042-0.44550-0.89957 0.84842-0.42280-0.29570
  -4   0  -9 1.89324 3.94109   1-0.13437-0.43154-0.87147 0.87120-0.47493-0.24356
  -4   0  -8 294.122 14.3761   1-0.13427-0.42981-0.88480 0.88454-0.44948-0.19061
  -4   0  -7-2.54012 3.55616   1-0.13535-0.42689-0.89575 0.89550-0.42676-0.13492
  -4   0  -6 627.088 18.0208   1-0.13793-0.42248-0.90411 0.90388-0.40780-0.07548
  -4   0  -5 1.24335 2.95976   1-0.14249-0.41608-0.90944 0.90923-0.39415-0.01073
  -4   0  -4 257.583 10.9716   1-0.14988-0.40685-0.91081 0.91062-0.38832 0.06185
  -4   0  -3-1.41016 3.26931   1-0.16161-0.39329-0.90624 0.90606-0.39461 0.14654
  -4   0  -2 260.363 10.1743   1-0.18064-0.37243-0.89104 0.89088-0.42082 0.25116
  -4   0  -1 2.22304 2.82269   1-0.21336-0.33787-0.85275 0.85260-0.48188 0.39062
  -4   0   0 8538.86  53.559   1-0.27470-0.27470-0.75260 0.75247-0.60494 0.59208
  -4   0   1 1.62251 2.73429   1-0.39280-0.15476-0.46722 0.46711-0.80122 0.86677
  -4   0   2 1590.02 24.7261   1-0.53529-0.01043 0.12595-0.12605-0.84747 0.99143
  -4   0   3    0.00  3.7007   1-0.57174 0.02785 0.58413-0.58421-0.58907 0.81143
  -4   0   4 430.684  14.315   1-0.55495 0.01289 0.76165-0.76171-0.34699 0.64775
  -4   0   5-1.74466 3.08415   1-0.53507-0.00516 0.82752-0.82756-0.18174 0.56091
  -4   0   6 38.2994 3.29999   1-0.51889-0.01950 0.85320-0.85323-0.06283 0.52040
  -4   0   7-2.57325 3.81674   1-0.50582-0.03074 0.86150-0.86152 0.03020 0.50578
  -4   0   8 40.9642 3.08144   1-0.49480-0.03992 0.86065-0.86064 0.10798 0.50640
  -4   0   9    0.00 4.36674   1-0.48507-0.04782 0.85405-0.85403 0.17618 0.51661
  -4   1   9-1.27176 4.58538   1-0.49904-0.03384 0.85856-0.80767 0.10524 0.58755
  -4   1   8 243.159 12.7895   1-0.51013-0.02458 0.85911-0.80823 0.02694 0.58745
  -4   1   7 190.612 11.5917   1-0.52244-0.01410 0.85103-0.80017-0.06296 0.59895
  -4   1   6 477.374 16.2437   1-0.53634-0.00204 0.82900-0.77816-0.17010 0.62768
  -4   1   5 440.254 14.9211   1-0.55174 0.01152 0.78164-0.73082-0.30323 0.68240
  -4   1   4 6.68496 2.83373   1-0.56629 0.02424 0.68336-0.63255-0.47359 0.77436
  -4   1   3 15.7539 1.72686   1-0.56883 0.02495 0.48022-0.42943-0.68063 0.90300
  -4   1   2 967.695 19.3682   1-0.52887-0.01685 0.11269-0.06192-0.85329 0.99726
  -4   1   1 274.441 10.5545   1-0.43206-0.11549-0.31678 0.36754-0.85436 0.91992
  -4   1   0 162.382 8.00149   1-0.33290-0.21649-0.60325 0.65399-0.73253 0.71969
  -4   1  -1 66.2561 4.49541   1-0.26525-0.28597-0.74514 0.79587-0.61815 0.52691
  -4   1  -2 60.7813 4.50265   1-0.22312-0.32993-0.81259 0.86329-0.54376 0.37411
  -4   1  -3 78.4542 5.95082   1-0.19641-0.35848-0.84530 0.89599-0.50160 0.25354
  -4   1  -4 199.271 9.32402   1-0.17887-0.37786-0.86056 0.91123-0.48122 0.15476
  -4   1  -5 204.177 10.4552   1-0.16707-0.39149-0.86600 0.91665-0.47534 0.07048
  -4   1  -6 486.267 15.9969   1-0.15910-0.40130-0.86520 0.91584-0.47936-0.00391
  -4   1  -7 177.075 11.0078   1-0.15382-0.40841-0.85997 0.91060-0.49032-0.07136
  -4   1  -8 242.305 13.0334   1-0.15054-0.41352-0.85126 0.90187-0.50630-0.13378
  -4   1  -9 15.1333 5.98197   1-0.14883-0.41706-0.83959 0.89018-0.52601-0.19248
  -4   2  -8 13.6554 5.39776   1-0.16709-0.39695-0.81359 0.91507-0.56090-0.07917
  -4   2  -7 46.2274  3.0919   1-0.17250-0.38972-0.81935 0.92084-0.55084-0.01082
  -4   2  -6 33.0241 2.46819   1-0.18035-0.38003-0.82056 0.92207-0.54667 0.06341
  -4   2  -5 806.809 19.8215   1-0.19146-0.36709-0.81574 0.91727-0.55037 0.14552
  -4   2  -4 22.3814 1.99294   1-0.20709-0.34962-0.80228 0.90383-0.56479 0.23834
  -4   2  -3  650.80 16.1684   1-0.22926-0.32561-0.77535 0.87691-0.59388 0.34583
  -4   2  -2 115.934  7.1267   1-0.26112-0.29192-0.72577 0.82735-0.64260 0.47296
  -4   2  -1 659.777 15.3367   1-0.30728-0.24393-0.63609 0.73769-0.71498 0.62374
  -4   2   0 320.373 10.6102   1-0.37232-0.17705-0.47645 0.57806-0.80512 0.79228
  -4   2   1 445.936 13.1439   1-0.45284-0.09470-0.21628 0.31790-0.87539 0.94097
  -4   2   2 14.1484 1.72369   1-0.52506-0.02064 0.11751-0.01587-0.85492 0.99890
  -4   2   3 691.403 17.2017   1-0.56257 0.01870 0.41765-0.31599-0.72631 0.94869
  -4   2   4  20.095 2.01398   1-0.56879 0.02676 0.61826-0.51658-0.55532 0.85610
  -4   2   5 1195.61 24.6239   1-0.56049 0.02029 0.73468-0.63299-0.39484 0.77403
  -4   2   6 404.197 15.0919   1-0.54785 0.00948 0.79948-0.69777-0.25855 0.71614
  -4   2   7 91.6857 6.33717   1-0.53472-0.00181 0.83458-0.73285-0.14401 0.68001
  -4   2   8   96.51 6.76276   1-0.52224-0.01246 0.85200-0.75026-0.04600 0.66040
  -4   2   9 41.6253 3.13615   1-0.51055-0.02231 0.85817-0.75641 0.03995 0.65286
  -4   3   9 27.5646 2.98732   1-0.51970-0.01315 0.85420-0.70157-0.01902 0.71183
  -4   3   8 11.3218  4.1712   1-0.53136-0.00333 0.84134-0.68873-0.11018 0.72459
  -4   3   7  80.309 6.61116   1-0.54324 0.00672 0.81523-0.66263-0.21272 0.74873
  -4   3   6 97.8621 6.62995   1-0.55471 0.01635 0.76928-0.61670-0.32946 0.78707
  -4   3   5 921.177 21.5488   1-0.56404 0.02384 0.69265-0.54009-0.46228 0.84148
  -4   3   4 87.1036 6.95854   1-0.56714 0.02511 0.56915-0.41661-0.60819 0.90899
  -4   3   3 267.592  11.126   1-0.55628 0.01242 0.38141-0.22889-0.75096 0.97335
  -4   3   2 454.651 13.7892   1-0.52237-0.02332 0.13013 0.02238-0.85468 0.99866
  -4   3   1 561.628 14.6293   1-0.46522-0.08231-0.14174 0.29424-0.88447 0.95005
  -4   3   0 172.135 8.63151   1-0.39925-0.15011-0.37223 0.52471-0.84711 0.83429
  -4   3  -1  304.88 10.8104   1-0.34011-0.21109-0.53425 0.68671-0.78180 0.69057
  -4   3  -2 9.06753   1.701   1-0.29370-0.25934-0.63746 0.78991-0.71918 0.54955
  -4   3  -3 10.2708  1.6475   1-0.25913-0.29573-0.70070 0.85313-0.67082 0.42278
  -4   3  -4 6.68582 3.45104   1-0.23373-0.32297-0.73858 0.89099-0.63786 0.31142
  -4   3  -5 467.666 15.0719   1-0.21503-0.34351-0.76027 0.91266-0.61807 0.21323
  -4   3  -6  210.56 10.7931   1-0.20122-0.35915-0.77119 0.92356-0.60874 0.12549
  -4   3  -7 217.895 11.4371   1-0.19105-0.37115-0.77453 0.92689-0.60752 0.04586
  -4   3  -8 65.1312  5.0035   1-0.18366-0.38038-0.77221 0.92455-0.61259-0.02747
  -4   4  -8  -4.076 4.90643   1-0.20000-0.36403-0.72763 0.93085-0.66087 0.02082
  -4   4  -7 2.64151 4.45156   1-0.20916-0.35303-0.72625 0.92948-0.65975 0.09811
  -4   4  -6 3.36403 3.36403   1-0.22132-0.33903-0.71817 0.92141-0.66494 0.18170
  -4   4  -5 481.704 15.5436   1-0.23731-0.32122-0.70118 0.90444-0.67790 0.27307
  -4   4  -4 0.80784 3.02266   1-0.25824-0.29845-0.67184 0.87512-0.70027 0.37384
  -4   4  -3  27.695  2.4384   1-0.28557-0.26928-0.62477 0.82806-0.73339 0.48536
  -4   4  -2 80.2452 5.28561   1-0.32093-0.23209-0.55186 0.75518-0.77717 0.60755
  -4   4  -1 234.488 9.93971   1-0.36548-0.18571-0.44231 0.64564-0.82748 0.73627
  -4   4   0 84.0823 6.26378   1-0.41814-0.13121-0.28570 0.48904-0.87192 0.85911
  -4   4   1 96.3876 6.77913   1-0.47316-0.07435-0.08192 0.28528-0.88801 0.95361
  -4   4   2 37.0793 2.99335   1-0.52020-0.02548 0.14682 0.05656-0.85322 0.99722
  -4   4   3 102.039 7.44074   1-0.55063 0.00678 0.36183-0.15843-0.76480 0.98720
  -4   4   4 16.9929 2.16622   1-0.56368 0.02167 0.53413-0.33071-0.64285 0.94366
  -4   4   5 30.3727 2.66679   1-0.56436 0.02418 0.65787-0.45444-0.51147 0.89068
  -4   4   6 18.2405 2.32045   1-0.55814 0.01980 0.74130-0.53785-0.38531 0.84292
  -4   4   7 7.26476 4.36458   1-0.54866 0.01215 0.79536-0.59190-0.26984 0.80586
  -4   4   8 1.81744  4.5738   1-0.53787 0.00319 0.82886-0.62538-0.16562 0.78004
  -4   5   8 18.8754 2.39589   1-0.54215 0.00748 0.81593-0.56158-0.21278 0.82722
  -4   5   7 1.14773 4.05784   1-0.55165 0.01515 0.77658-0.52225-0.31664 0.85267
  -4   5   6 306.764 13.3551   1-0.55915 0.02082 0.71704-0.46272-0.42878 0.88641
  -4   5   5 330.523  13.599   1-0.56277 0.02260 0.63059-0.37629-0.54720 0.92642
  -4   5   4 167.244 9.64789   1-0.55950 0.01750 0.51035-0.25607-0.66577 0.96659
  -4   5   3 518.771 15.7152   1-0.54560 0.00177 0.35314-0.09887-0.77243 0.99485
  -4   5   2 1.17042 3.09662   1-0.51827-0.02740 0.16590 0.08835-0.85081 0.99482
  -4   5   1 501.316 14.2541   1-0.47848-0.06902-0.03111 0.28534-0.88851 0.95412
  -4   5   0 8.37845 3.19655   1-0.43175-0.11759-0.21220 0.46642-0.88660 0.87380
  -4   5  -1 1289.18 22.5197   1-0.38511-0.16607-0.36009 0.61429-0.85861 0.76741
  -4   5  -2 24.7277 2.01392   1-0.34342-0.20959-0.47102 0.72520-0.82049 0.65088
  -4   5  -3 49.8863 3.88705   1-0.30854-0.24630-0.54988 0.80405-0.78333 0.53532
  -4   5  -4 574.123 16.0882   1-0.28037-0.27631-0.60402 0.85817-0.75256 0.42614
  -4   5  -5 2.69203 3.29704   1-0.25800-0.30051-0.63995 0.89408-0.72984 0.32501
  -4   5  -6 475.909 16.0458   1-0.24038-0.31996-0.66256 0.91668-0.71500 0.23178
  -4   5  -7 9.31267 1.93991   1-0.22659-0.33559-0.67528 0.92938-0.70719 0.14556
  -4   5  -8  46.963 3.31866   1-0.21590-0.34812-0.68042 0.93450-0.70535 0.06531
  -4   6  -8 1.82545 4.08182   1-0.23119-0.33281-0.63112 0.93607-0.74581 0.10579
  -4   6  -7   27.87 2.50309   1-0.24315-0.31901-0.62235 0.92732-0.74967 0.18805
  -4   6  -6 0.50731 3.76236   1-0.25819-0.30214-0.60533 0.91031-0.75894 0.27573
  -4   6  -5 471.251 15.7088   1-0.27693-0.28157-0.57778 0.88278-0.77421 0.36940
  -4   6  -4 1343.92 25.4186   1-0.30007-0.25659-0.53653 0.84155-0.79569 0.46928
  -4   6  -3-1.63147 3.36336   1-0.32827-0.22656-0.47744 0.78248-0.82264 0.57463
  -4   6  -2 542.341  15.413   1-0.36188-0.19111-0.39559 0.70064-0.85248 0.68289
  -4   6  -1 103.904 7.26805   1-0.40040-0.15077-0.28640 0.59147-0.87966 0.78846
  -4   6   0 38.5839  2.6939   1-0.44177-0.10755-0.14826 0.45335-0.89493 0.88214
  -4   6   1 51.5427 3.98278   1-0.48209-0.06540 0.01382 0.29128-0.88705 0.95266
  -4   6   2 37.6979 3.13486   1-0.51644-0.02922 0.18649 0.11863-0.84756 0.99158
  -4   6   3 36.9769 2.73252   1-0.54108-0.00274 0.35188-0.04675-0.77613 0.99856
  -4   6   4 547.099 17.2319   1-0.55509 0.01310 0.49533-0.19018-0.68083 0.98166
  -4   6   5 307.477 13.7606   1-0.56003 0.01988 0.61022-0.30505-0.57304 0.95227
  -4   6   6 83.9796 6.61544   1-0.55848 0.02016 0.69704-0.39186-0.46230 0.91994
  -4   6   7  55.291  4.3333   1-0.55277 0.01628 0.75987-0.45467-0.35451 0.89055
  -4   6   8 71.5794 5.56886   1-0.54459 0.00994 0.80354-0.49833-0.25238 0.86682
  -4   7   8 170.154 12.3332   1-0.54554 0.01090 0.79236-0.43627-0.28521 0.89967
  -4   7   7  99.995  7.0405   1-0.55246 0.01598 0.74573-0.38966-0.38481 0.92086
  -4   7   6 1624.45 31.4354   1-0.55664 0.01833 0.68134-0.32529-0.48789 0.94554
  -4   7   5 37.6124 3.64101   1-0.55664 0.01649 0.59585-0.23981-0.59150 0.97075
  -4   7   4 267.147 13.3684   1-0.55065 0.00867 0.48707-0.13105-0.69040 0.99124
  -4   7   3 120.064 8.33639   1-0.53694-0.00687 0.35587 0.00013-0.77711 0.99954
  -4   7   2 14.2114 2.04786   1-0.51462-0.03103 0.20811 0.14788-0.84352 0.98755
  -4   7   1  27.277 2.24401   1-0.48450-0.06298 0.05470 0.30127-0.88416 0.94978
  -4   7   0 181.617 9.29766   1-0.44925-0.10006-0.09141 0.44736-0.89901 0.88624
  -4   7  -1 114.836 7.43393   1-0.41239-0.13876-0.21984 0.57577-0.89356 0.80238
  -4   7  -2 88.7684 6.01484   1-0.37702-0.17596-0.32549 0.68141-0.87581 0.70622
  -4   7  -3 109.285 7.76848   1-0.34510-0.20972-0.40814 0.76404-0.85314 0.60515
  -4   7  -4 68.0701 4.86609   1-0.31743-0.23922-0.47035 0.82623-0.83075 0.50436
  -4   7  -5 45.2501 3.77081   1-0.29407-0.26442-0.51561 0.87148-0.81159 0.40679
  -4   7  -6 593.753 18.8456   1-0.27465-0.28567-0.54728 0.90313-0.79697 0.31376
  -4   7  -7 35.7997  2.8987   1-0.25871-0.30345-0.56812 0.92395-0.78722 0.22561
  -4   8  -7 402.243 16.4581   1-0.27318-0.28897-0.51315 0.91986-0.81998 0.25838
  -4   8  -6 46.4027 3.55575   1-0.28971-0.27060-0.48906 0.89578-0.82943 0.34623
  -4   8  -5 121.497 8.96494   1-0.30943-0.24905-0.45413 0.86087-0.84262 0.43783
  -4   8  -4 475.836  16.079   1-0.33262-0.22402-0.40604 0.81279-0.85885 0.53246
  -4   8  -3 537.276 16.4469   1-0.35938-0.19542-0.34221 0.74898-0.87645 0.62847
  -4   8  -2 130.096 8.59932   1-0.38944-0.16353-0.26031 0.66710-0.89245 0.72288
  -4   8  -1 1190.02 23.3768   1-0.42185-0.12929-0.15913 0.56593-0.90227 0.81110
  -4   8   0 1277.81 24.4988   1-0.45486-0.09444-0.03988 0.44670-0.90008 0.88731
  -4   8   1 962.513 21.5314   1-0.48603-0.06144 0.09270 0.31414-0.88011 0.94575
  -4   8   2  74.377 6.06201   1-0.51275-0.03289 0.23045 0.17640-0.83872 0.98276
  -4   8   3 224.194 11.0077   1-0.53306-0.01074 0.36370 0.04318-0.77605 0.99849
  -4   8   4 493.876 16.8017   1-0.54626 0.00430 0.48408-0.07720-0.69597 0.99682
  -4   8   5 12.3172 2.56163   1-0.55284 0.01271 0.58658-0.17967-0.60438 0.98363
  -4   8   6-0.58395 4.25121   1-0.55399 0.01569 0.66967-0.26275-0.50713 0.96478
  -4   8   7 69.5282  6.2359   1-0.55107 0.01461 0.73433-0.32740-0.40873 0.94479
  -4   9   7 398.444 16.8915   1-0.54886 0.01241 0.72567-0.26786-0.42727 0.96335
  -4   9   6-0.61029 5.94835   1-0.55077 0.01248 0.66166-0.20387-0.52123 0.97890
  -4   9   5 383.205 15.8031   1-0.54880 0.00868 0.58159-0.12382-0.61291 0.99217
  -4   9   4  459.70 16.7994   1-0.54194-0.00002 0.48525-0.02749-0.69848 0.99934
  -4   9   3 113.359 8.88143   1-0.52935-0.01444 0.37439 0.08335-0.77337 0.99582
  -4   9   2 15.9219 2.23382   1-0.51079-0.03483 0.25332 0.20440-0.83317 0.97723
  -4   9   1 188.153 10.2101   1-0.48687-0.06059 0.12857 0.32914-0.87507 0.94072
  -4   9   0 23.2573 2.33589   1-0.45905-0.09024 0.00755 0.45014-0.89887 0.88612
  -4   9  -1 3.65575 3.93099   1-0.42932-0.12181-0.10321 0.56088-0.90707 0.81591
  -4   9  -2 29.9103  2.3928   1-0.39962-0.15334-0.19949 0.65715-0.90388 0.73431
  -4   9  -3 17.5697 2.07184   1-0.37147-0.18333-0.27962 0.73726-0.89387 0.64590
  -4   9  -4 183.337 11.0998   1-0.34582-0.21081-0.34389 0.80152-0.88096 0.55459
  -4   9  -5 76.2063 6.20889   1-0.32310-0.23537-0.39378 0.85139-0.86799 0.46321
  -4   9  -6 15.1105 2.23271   1-0.30338-0.25692-0.43116 0.88875-0.85673 0.37355
  -4  10  -6 264.298 13.5643   1-0.31570-0.24459-0.37394 0.88240-0.87932 0.39615
  -4  10  -5 87.9777 6.70456   1-0.33519-0.22326-0.33484 0.84332-0.88834 0.48357
  -4  10  -4 635.794 20.1058   1-0.35724-0.19937-0.28403 0.79252-0.89798 0.57161
  -4  10  -3  237.57 11.9857   1-0.38166-0.17312-0.22017 0.72868-0.90645 0.65849
  -4  10  -2 990.784 22.9974   1-0.40795-0.14500-0.14248 0.65100-0.91116 0.74160
  -4  10  -1 370.091 14.4948   1-0.43520-0.11591-0.05121 0.55975-0.90883 0.81768
  -4  10   0 5.35701 4.10354   1-0.46212-0.08716 0.05180 0.45676-0.89586 0.88311
  -4  10   1 79.7713 6.06023   1-0.48713-0.06031 0.16282 0.34576-0.86912 0.93478
  -4  10   2 418.604 16.0086   1-0.50872-0.03689 0.27660 0.23199-0.82687 0.97093
  -4  10   3 77.1936 5.37405   1-0.52574-0.01804 0.38730 0.12131-0.76931 0.99178
  -4  10   4 233.649 12.3377   1-0.53766-0.00428 0.48971 0.01891-0.69857 0.99944
  -4  10   5 96.6037 6.55921   1-0.54461 0.00450 0.58018-0.07154-0.61797 0.99724
  -4  10   6 193.781 12.4833   1-0.54713 0.00886 0.65690-0.14824-0.53114 0.98882
  -4  11   5 208.762 12.9647   1-0.54030 0.00020 0.58178-0.02227-0.62019 0.99948
  -4  11   4 448.736 17.5166   1-0.53342-0.00851 0.49684 0.06266-0.69666 0.99754
  -4  11   3 268.599 13.4905   1-0.52217-0.02160 0.40193 0.15754-0.76405 0.98653
  -4  11   2 204.084 12.0347   1-0.50652-0.03908 0.30018 0.25928-0.81981 0.96388
  -4  11   1 2.10861 5.57884   1-0.48692-0.06051 0.19581 0.36363-0.86231 0.92797
  -4  11   0-1.55916 4.12517   1-0.46428-0.08499 0.09351 0.46592-0.89133 0.87859
  -4  11  -1 26.5591 2.35523   1-0.43980-0.11130-0.00242 0.56183-0.90814 0.81700
  -4  11  -2 25.0444 2.42678   1-0.41475-0.13819-0.08876 0.64815-0.91508 0.74554
  -4  11  -3 74.8217 6.18528   1-0.39023-0.16454-0.16362 0.72300-0.91500 0.66705
  -4  11  -4  36.274 2.99894   1-0.36708-0.18953-0.22641 0.78577-0.91062 0.58427
  -4  11  -5 274.624 13.8475   1-0.34582-0.21262-0.27746 0.83681-0.90427 0.49951
  -4  12  -3 21.2757 2.53662   1-0.39739-0.15737-0.10968 0.71993-0.92015 0.67222
  -4  12  -2 51.4684 4.40997   1-0.42024-0.13268-0.03786 0.64813-0.91622 0.74668
  -4  12  -1 21.0903 2.34985   1-0.44333-0.10776 0.04369 0.56659-0.90541 0.81428
  -4  12   0  189.32 11.4456   1-0.46569-0.08357 0.13319 0.47711-0.88548 0.87276
  -4  12   1 123.902 9.21982   1-0.48629-0.06113 0.22782 0.38249-0.85464 0.92032
  -4  12   2 33.7811 2.99064   1-0.50417-0.04142 0.32401 0.28632-0.81198 0.95606
  -4  12   3    3.63 4.91505   1-0.51860-0.02516 0.41794 0.19240-0.75769 0.98017
  -4  12   4 8.27439 5.65726   1-0.52918-0.01274 0.50613 0.10423-0.69303 0.99392
  -4  12   5 97.9625 8.21063   1-0.53589-0.00420 0.58591 0.02447-0.62003 0.99932
  -4  13   3 44.2049 3.25908   1-0.51498-0.02876 0.43507 0.22615-0.75027 0.97277
  -4  13   2 285.364 14.5303   1-0.50166-0.04392 0.34803 0.31316-0.80336 0.94746
  -4  13   1 13.8467 5.48477   1-0.48528-0.06213 0.25903 0.40215-0.84615 0.91184
  -4  13   0-7.12007 4.59599   1-0.46645-0.08280 0.17121 0.48995-0.87844 0.86573
  -4  13  -1 17.0002 2.42641   1-0.44595-0.10513 0.08759 0.57356-0.90093 0.80981
  -4  13  -2  242.89 13.5038   1-0.42463-0.12828 0.01059 0.65054-0.91499 0.74546
  -4  13  -3 53.6373 4.41472   1-0.40332-0.15143-0.05808 0.71919-0.92242 0.67449
  -4  14  -1 40.9704 3.09421   1-0.44779-0.10328 0.12962 0.58240-0.89489 0.80378
  -4  14   0 90.4614 7.37033   1-0.46664-0.08259 0.20788 0.50416-0.87028 0.85758
  -4  14   1 90.7427 6.40339   1-0.48392-0.06348 0.28959 0.42246-0.83680 0.90250
  -3  15  -2  4.8751 4.79832   1-0.37177-0.04377 0.11904 0.64386-0.92907 0.76278
  -3  15  -1 60.9613 4.21819   1-0.39090-0.02281 0.19321 0.56971-0.90877 0.82088
  -3  15   0-2.41672 4.52127   1-0.40887-0.00300 0.27188 0.49105-0.88040 0.87092
  -3  15   1 192.042 12.1322   1-0.42503 0.01500 0.35284 0.41011-0.84318 0.91210
  -3  15   2 11.9784 4.13406   1-0.43884 0.03063 0.43363 0.32933-0.79692 0.94425
  -3  15   3  97.814  7.5885   1-0.44988 0.04352 0.51180 0.25118-0.74204 0.96777
  -3  14   4  559.22 19.2558   1-0.46259 0.05805 0.57440 0.13773-0.68576 0.98989
  -3  14   3 10.9796 4.95547   1-0.45402 0.04764 0.49605 0.21607-0.75039 0.97611
  -3  14   2  164.50  10.521   1-0.44215 0.03394 0.41215 0.29995-0.80663 0.95395
  -3  14   1 69.8167 4.92501   1-0.42720 0.01715 0.32523 0.38685-0.85330 0.92221
  -3  14   0 333.313 15.0271   1-0.40962-0.00226 0.23818 0.47388-0.88988 0.88039
  -3  14  -1  213.47  11.828   1-0.39010-0.02362 0.15392 0.55812-0.91665 0.82875
  -3  14  -2 205.909 11.8928   1-0.36940-0.04615 0.07502 0.63701-0.93460 0.76831
  -3  14  -3 12.2155 4.15408   1-0.34832-0.06907 0.00343 0.70858-0.94526 0.70056
  -3  14  -4  738.57 22.9841   1-0.32755-0.09167-0.05962 0.77162-0.95037 0.62726
  -3  13  -5 30.4564 2.79652   1-0.30042-0.12065-0.16716 0.82827-0.94586 0.54434
  -3  13  -4 75.1681 6.00815   1-0.32136-0.09787-0.11185 0.77298-0.94762 0.62450
  -3  13  -3  32.439 2.72915   1-0.34349-0.07391-0.04630 0.70745-0.94581 0.70109
  -3  13  -2 3.14708 3.63393   1-0.36618-0.04938 0.02909 0.63208-0.93839 0.77208
  -3  13  -1 1.03485 4.45103   1-0.38864-0.02509 0.11308 0.54810-0.92323 0.83533
  -3  13   0 86.5568 6.36803   1-0.40993-0.00196 0.20350 0.45770-0.89841 0.88891
  -3  13   1  109.45 8.41922   1-0.42910 0.01904 0.29735 0.36386-0.86262 0.93152
  -3  13   2  166.18 10.4744   1-0.44534 0.03711 0.39114 0.27009-0.81548 0.96278
  -3  13   3 241.233 13.0303   1-0.45809 0.05170 0.48141 0.17983-0.75760 0.98332
  -3  13   4  88.967 7.17117   1-0.46714 0.06258 0.56518 0.09608-0.69050 0.99462
  -3  13   5  22.172 2.70037   1-0.47256 0.06984 0.64032 0.02096-0.61618 0.99870
  -3  13   6 281.126 14.5535   1-0.47467 0.07378 0.70560-0.04430-0.53681 0.99773
  -3  12   6 6.29304 3.66944   1-0.47890 0.07800 0.70563-0.09520-0.53301 0.99393
  -3  12   5 110.665 7.50761   1-0.47708 0.07435 0.63741-0.02700-0.61582 0.99833
  -3  12   4  7.7974 5.34214   1-0.47163 0.06706 0.55784 0.05256-0.69357 0.99767
  -3  12   3 365.427 15.1586   1-0.46213 0.05573 0.46814 0.14224-0.76362 0.98933
  -3  12   2 49.6788 3.61525   1-0.44842 0.04019 0.37072 0.23964-0.82346 0.97076
  -3  12   1 1222.85 25.6706   1-0.43074 0.02066 0.26914 0.34121-0.87117 0.94006
  -3  12   0 260.218 12.0444   1-0.40974-0.00217 0.16760 0.44272-0.90596 0.89645
  -3  12  -1 1344.46 26.5325   1-0.38643-0.02731 0.07035 0.53996-0.92840 0.84048
  -3  12  -2 188.547 10.4224   1-0.36199-0.05358-0.01911 0.62940-0.94021 0.77388
  -3  12  -3 427.531 15.8948   1-0.33753-0.07988-0.09836 0.70864-0.94383 0.69910
  -3  12  -4 1.58357 3.29645   1-0.31397-0.10527-0.16623 0.77649-0.94190 0.61877
  -3  12  -5 183.845 11.0863   1-0.29197-0.12911-0.22254 0.83279-0.93682 0.53528
  -3  12  -6 37.1585 2.86878   1-0.27190-0.15102-0.26784 0.87806-0.93049 0.45055
  -3  11  -7 232.509 13.1189   1-0.24325-0.18151-0.35863 0.91797-0.90677 0.34842
  -3  11  -6 24.8143 2.45649   1-0.26148-0.16144-0.32461 0.88397-0.91494 0.43499
  -3  11  -5 351.723 14.4686   1-0.28218-0.13891-0.27981 0.83918-0.92408 0.52253
  -3  11  -4 168.247 10.0097   1-0.30522-0.11403-0.22294 0.78233-0.93277 0.60963
  -3  11  -3  8.8628 4.14602   1-0.33028-0.08714-0.15306 0.71247-0.93891 0.69417
  -3  11  -2 162.443 9.23282   1-0.35667-0.05892-0.06996 0.62938-0.93972 0.77339
  -3  11  -1 3.98194 3.15964   1-0.38335-0.03040 0.02534 0.53410-0.93196 0.84404
  -3  11   0 29.5685 2.34737   1-0.40898-0.00294 0.13023 0.42923-0.91249 0.90296
  -3  11   1 124.582 8.40212   1-0.43210 0.02201 0.24052 0.31895-0.87896 0.94784
  -3  11   2  58.488 5.18718   1-0.45143 0.04318 0.35103 0.20846-0.83058 0.97786
  -3  11   3 118.912 8.95322   1-0.46618 0.05977 0.45652 0.10299-0.76834 0.99403
  -3  11   4 472.576 16.6384   1-0.47610 0.07152 0.55273 0.00679-0.69472 0.99882
  -3  11   5 407.728 16.1829   1-0.48146 0.07871 0.63694-0.07739-0.61294 0.99544
  -3  11   6 186.983 12.2085   1-0.48285 0.08194 0.70798-0.14843-0.52623 0.98714
  -3  11   7 89.9607 6.82892   1-0.48101 0.08193 0.76595-0.20638-0.43733 0.97664
  -3  10   8-0.65972 4.52279   1-0.47868 0.08142 0.81723-0.30851-0.33160 0.94931
  -3  10   7 420.312 16.9199   1-0.48383 0.08474 0.77182-0.26311-0.42340 0.96270
  -3  10   6 118.499  7.8144   1-0.48644 0.08552 0.71297-0.20428-0.51596 0.97686
  -3  10   5 41.0122 3.45662   1-0.48565 0.08290 0.63932-0.13065-0.60711 0.98960
  -3  10   4 525.649 16.9443   1-0.48054 0.07595 0.55033-0.04168-0.69365 0.99774
  -3  10   3 13.9301 1.94259   1-0.47027 0.06385 0.44696 0.06168-0.77161 0.99729
  -3  10   2 726.385 18.9223   1-0.45440 0.04614 0.33224 0.17638-0.83681 0.98409
  -3  10   1 79.2446 5.45783   1-0.43316 0.02306 0.21140 0.29721-0.88600 0.95487
  -3  10   0 4.26561 1.50504   1-0.40755-0.00438 0.09100 0.41759-0.91789 0.90836
  -3  10  -1 8.17745 3.21947   1-0.37922-0.03455-0.02244 0.53101-0.93366 0.84572
  -3  10  -2 712.364 17.9954   1-0.35000-0.06560-0.12395 0.63251-0.93649 0.77014
  -3  10  -3  4.7647 3.64983   1-0.32151-0.09592-0.21076 0.71930-0.93048 0.68574
  -3  10  -4 314.544 12.7729   1-0.29493-0.12434-0.28219 0.79071-0.91963 0.59648
  -3  10  -5 1.46275 3.87007   1-0.27091-0.15019-0.33899 0.84750-0.90712 0.50557
  -3  10  -6 232.187 12.3364   1-0.24973-0.17321-0.38268 0.89117-0.89519 0.41523
  -3  10  -7 596.211 19.6174   1-0.23137-0.19340-0.41499 0.92346-0.88520 0.32683
  -3   9  -8 433.311 17.6755   1-0.20293-0.22369-0.49196 0.94955-0.85128 0.21450
  -3   9  -7-1.09345 4.16372   1-0.21826-0.20652-0.47184 0.92945-0.85924 0.30086
  -3   9  -6 104.004 7.88394   1-0.23653-0.18642-0.44188 0.89950-0.87075 0.39078
  -3   9  -5 74.6289 5.42338   1-0.25801-0.16310-0.40006 0.85770-0.88533 0.48376
  -3   9  -4 342.404 12.6736   1-0.28286-0.13642-0.34413 0.80178-0.90177 0.57861
  -3   9  -3 198.115 10.0103   1-0.31096-0.10649-0.27185 0.72952-0.91782 0.67306
  -3   9  -2  235.06 9.88467   1-0.34169-0.07392-0.18167 0.63936-0.92988 0.76353
  -3   9  -1 87.6788 6.78164   1-0.37380-0.03997-0.07364 0.53135-0.93309 0.84515
  -3   9   0 68.1713 4.73966   1-0.40532-0.00662 0.04944 0.40828-0.92205 0.91251
  -3   9   1 15.0443 1.95671   1-0.43390 0.02379 0.18162 0.27612-0.89232 0.96118
  -3   9   2  538.28 15.3112   1-0.45738 0.04910 0.31462 0.14314-0.84213 0.98939
  -3   9   3 497.464 15.4698   1-0.47446 0.06802 0.43997 0.01780-0.77318 0.99885
  -3   9   4 649.537 18.1927   1-0.48497 0.08036 0.55123-0.09344-0.68989 0.99396
  -3   9   5 48.6353 4.32385   1-0.48962 0.08685 0.64505-0.18725-0.59771 0.98019
  -3   9   6 169.841 10.7469   1-0.48957 0.08863 0.72088-0.26306-0.50157 0.96245
  -3   9   7-0.57842 3.42196   1-0.48601 0.08691 0.77999-0.32215-0.40511 0.94439
  -3   9   8 106.482 7.79472   1-0.47996 0.08269 0.82442-0.36657-0.31061 0.92831
  -3   8   9 130.991 10.3763   1-0.47171 0.07626 0.86279-0.45579-0.19217 0.88825
  -3   8   8 6.05076 3.82683   1-0.48030 0.08302 0.83318-0.42620-0.28473 0.90241
  -3   8   7 23.6953 2.53699   1-0.48736 0.08825 0.79054-0.38357-0.38173 0.92101
  -3   8   6  2.5242  3.6753   1-0.49208 0.09113 0.73203-0.32508-0.48221 0.94309
  -3   8   5 127.811 8.76681   1-0.49325 0.09047 0.65468-0.24774-0.58392 0.96639
  -3   8   4 0.42776 3.17242   1-0.48936 0.08474 0.55617-0.14925-0.68278 0.98684
  -3   8   3 132.511   8.126   1-0.47879 0.07234 0.43627-0.02936-0.77270 0.99836
  -3   8   2 21.1378 1.94225   1-0.46040 0.05212 0.29851 0.10838-0.84646 0.99371
  -3   8   1 25.7352 1.97011   1-0.43427 0.02416 0.15097 0.25590-0.89791 0.96676
  -3   8   0 630.798 15.5326   1-0.40210-0.00985 0.00485 0.40201-0.92474 0.91518
  -3   8  -1 188.378 8.80698   1-0.36678-0.04701-0.12911 0.53595-0.92967 0.84171
  -3   8  -2 16.6766 1.72235   1-0.33139-0.08423-0.24379 0.65061-0.91903 0.75266
  -3   8  -3 1.49943 3.13628   1-0.29829-0.11916-0.33671 0.74351-0.89994 0.65517
  -3   8  -4 0.79846 3.29216   1-0.26879-0.15050-0.40883 0.81561-0.87829 0.55512
  -3   8  -5 95.7561 7.52369   1-0.24333-0.17780-0.46286 0.86963-0.85797 0.45639
  -3   8  -6 359.406 13.9599   1-0.22181-0.20115-0.50193 0.90868-0.84108 0.36109
  -3   8  -7 136.324 9.84491   1-0.20389-0.22090-0.52888 0.93562-0.82853 0.27014
  -3   8  -8 22.3547 2.48685   1-0.18914-0.23749-0.54603 0.95275-0.82048 0.18369
  -3   7  -9  31.253 2.85029   1-0.16328-0.26519-0.60549 0.96133-0.78268 0.06748
  -3   7  -8 40.4446 3.04678   1-0.17437-0.25227-0.59938 0.95523-0.78526 0.14846
  -3   7  -6 69.0902 5.35867   1-0.20552-0.21746-0.56243 0.91832-0.80564 0.32564
  -3   7  -5 405.764 13.8753   1-0.22671-0.19443-0.52709 0.88299-0.82423 0.42264
  -3   7  -4 4.85906 2.91927   1-0.25244-0.16686-0.47622 0.83213-0.84812 0.52494
  -3   7  -3 300.503 10.7767   1-0.28312-0.13435-0.40564 0.76158-0.87558 0.63080
  -3   7  -2 609.152 15.1547   1-0.31861-0.09702-0.31112 0.66707-0.90267 0.73630
  -3   7  -1 304.494 10.4443   1-0.35769-0.05611-0.18994 0.54591-0.92249 0.83452
  -3   7   0  6.4617 2.88976   1-0.39759-0.01438-0.04373 0.39971-0.92559 0.91602
  -3   7   1 163.708 8.16159   1-0.43423 0.02410 0.11918 0.23682-0.90276 0.97160
  -3   7   2 376.712 12.0885   1-0.46356 0.05527 0.28442 0.07159-0.84969 0.99694
  -3   7   3 185.961 9.04435   1-0.48332 0.07686 0.43682-0.08078-0.76962 0.99527
  -3   7   4 29.7931 2.35621   1-0.49366 0.08903 0.56608-0.21003-0.67135 0.97540
  -3   7   5 368.154 13.7388   1-0.49639 0.09359 0.66882-0.31275-0.56462 0.94707
  -3   7   6 314.121 12.8555   1-0.49376 0.09280 0.74666-0.39057-0.45685 0.91771
  -3   7   7 405.009 15.6963   1-0.48767 0.08855 0.80344-0.44734-0.35243 0.89169
  -3   7   8  22.102 2.58179   1-0.47950 0.08221 0.84331-0.48719-0.25332 0.87099
  -3   7   9 10.2187 5.34347   1-0.47009 0.07463 0.86979-0.51366-0.16006 0.85614
  -3   6   9 153.546 10.7595   1-0.46712 0.07165 0.87698-0.57172-0.12258 0.81864
  -3   6   8    0.00 4.34493   1-0.47731 0.08001 0.85443-0.54918-0.21572 0.83338
  -3   6   7 19.3551 2.32793   1-0.48664 0.08750 0.81849-0.51326-0.31620 0.85546
  -3   6   6 1.38365 3.09395   1-0.49428 0.09331 0.76489-0.45967-0.42416 0.88501
  -3   6   5 270.189 11.8778   1-0.49876 0.09595 0.68811-0.38291-0.53825 0.92069
  -3   6   4 621.707 16.0436   1-0.49774 0.09310 0.58216-0.27698-0.65417 0.95821
  -3   6   3 1272.13 22.1065   1-0.48811 0.08163 0.44300-0.13783-0.76306 0.98869
  -3   6   2 1.29897 2.94067   1-0.46696 0.05866 0.27314 0.03201-0.85164 0.99887
  -3   6   1 445.474 12.3028   1-0.43365 0.02351 0.08577 0.21936-0.90686 0.97569
  -3   6   0 226.475 8.81209   1-0.39134-0.02064-0.09767 0.40279-0.92398 0.91441
  -3   6  -1 773.417 15.8988   1-0.34588-0.06793-0.25758 0.56268-0.91015 0.82217
  -3   6  -2 -0.3081 3.00299   1-0.30273-0.11292-0.38447 0.68955-0.87904 0.71266
  -3   6  -3 1578.91 23.5931   1-0.26499-0.15249-0.47881 0.78387-0.84308 0.59829
  -3   6  -4 465.526 13.3778   1-0.23355-0.18576-0.54598 0.85103-0.80998 0.48679
  -3   6  -5 610.116 16.3042   1-0.20805-0.21310-0.59221 0.89725-0.78327 0.38167
  -3   6  -6 177.276 9.26342   1-0.18763-0.23535-0.62278 0.92780-0.76391 0.28390
  -3   6  -7 154.293 9.54804   1-0.17144-0.25338-0.64162 0.94662-0.75159 0.19318
  -3   6  -8 18.0373 2.42466   1-0.15868-0.26797-0.65151 0.95650-0.74553 0.10872
  -3   6  -9 65.8958 5.12583   1-0.14875-0.27974-0.65437 0.95934-0.74484 0.02962
  -3   5  -9 143.668 10.0941   1-0.13364-0.29486-0.70136 0.95546-0.70328-0.01195
  -3   5  -8 622.943 19.1407   1-0.14219-0.28447-0.70188 0.95599-0.70127 0.06445
  -3   5  -7 446.182 14.9508   1-0.15349-0.27134-0.69610 0.95023-0.70493 0.14651
  -3   5  -6 100.936 6.96316   1-0.16821-0.25478-0.68220 0.93635-0.71547 0.23545
  -3   5  -5 28.9022 2.09225   1-0.18730-0.23387-0.65740 0.91157-0.73425 0.33264
  -3   5  -4 12.7785 1.69566   1-0.21191-0.20742-0.61743 0.87162-0.76246 0.43925
  -3   5  -3 7.98114 3.47293   1-0.24340-0.17409-0.55602 0.81022-0.80036 0.55556
  -3   5  -2 181.428 7.66945   1-0.28293-0.13273-0.46462 0.71883-0.84562 0.67922
  -3   5  -1 102.847 5.97133   1-0.33040-0.08343-0.33385 0.58808-0.89041 0.80242
  -3   5   0 39.5394   3.121   1-0.38266-0.02933-0.15908 0.41333-0.91884 0.90926
  -3   5   1 43.9524 3.55463   1-0.43240 0.02224 0.05004 0.20423-0.91015 0.97897
  -3   5   2 429.144 12.0352   1-0.47076 0.06244 0.26586-0.01158-0.85194 0.99917
  -3   5   3 296.889  10.537   1-0.49317 0.08669 0.45678-0.20249-0.75153 0.97716
  -3   5   4 135.913 7.81552   1-0.50134 0.09668 0.60585-0.35154-0.62906 0.93309
  -3   5   5 970.086 20.7629   1-0.49994 0.09713 0.71310-0.45877-0.50272 0.88515
  -3   5   6 153.088 9.19075   1-0.49322 0.09224 0.78660-0.53225-0.38251 0.84335
  -3   5   7 1038.46  23.736   1-0.48389 0.08474 0.83523-0.58086-0.27196 0.81121
  -3   5   8 617.362  19.021   1-0.47344 0.07613 0.86598-0.61160-0.17127 0.78892
  -3   5   9 262.676 13.7621   1-0.46260 0.06712 0.88379-0.62940-0.07934 0.77540
  -3   4  10 82.2803 7.06544   1-0.44529 0.05163 0.89317-0.68963 0.05127 0.72318
  -3   4   8 4.17351 4.83795   1-0.46758 0.07026 0.87714-0.67363-0.11937 0.73701
  -3   4   7-5.65305  3.9973   1-0.47897 0.07981 0.85282-0.64932-0.21859 0.75783
  -3   4   5 3.09474   3.046   1-0.49926 0.09643 0.74403-0.54057-0.45523 0.83765
  -3   4   4 54.9442 4.52519   1-0.50394 0.09928 0.63881-0.43537-0.59272 0.89674
  -3   4   3 240.218 9.35128   1-0.49845 0.09195 0.48106-0.27763-0.73249 0.95810
  -3   4   2 1605.98 22.3951   1-0.47520 0.06687 0.26459-0.06118-0.84995 0.99716
  -3   4   1 1084.38 17.8117   1-0.43017 0.02000 0.01075 0.19264-0.91250 0.98130
  -3   4   0 1977.52 23.5419   1-0.37036-0.04164-0.23116 0.43454-0.90815 0.89856
  -3   4  -1 1282.68 19.0643   1-0.30984-0.10400-0.42103 0.62439-0.85963 0.77162
  -3   4  -2 2546.09 27.3984   1-0.25824-0.15743-0.55193 0.75528-0.79887 0.63247
  -3   4  -3 152.221 7.25217   1-0.21788-0.19962-0.63648 0.83981-0.74495 0.50014
  -3   4  -4 146.433 7.29193   1-0.18738-0.23196-0.68938 0.89270-0.70412 0.38091
  -3   4  -5 69.3232 4.72763   1-0.16452-0.25665-0.72148 0.92477-0.67646 0.27484
  -3   4  -6 553.811 15.6828   1-0.14740-0.27561-0.73969 0.94297-0.66006 0.18004
  -3   4  -7  148.57  9.3518   1-0.13459-0.29026-0.74828 0.95154-0.65275 0.09432
  -3   4  -8  91.472 6.30236   1-0.12506-0.30161-0.74985 0.95309-0.65262 0.01579
  -3   4  -9 -8.4026 4.22921   1-0.11811-0.31040-0.74599 0.94922-0.65817-0.05707
  -3   3  -9 317.219 14.1762   1-0.10233-0.32620-0.78777 0.94013-0.60983-0.10542
  -3   3  -8 893.178 22.0194   1-0.10750-0.31919-0.79477 0.94715-0.59986-0.03699
  -3   3  -7 7.83172 3.19729   1-0.11497-0.30988-0.79729 0.94969-0.59527 0.03683
  -3   3  -6 97.5014 7.15523   1-0.12544-0.29758-0.79406 0.94648-0.59772 0.11769
  -3   3  -5 149.718 7.88614   1-0.13993-0.28126-0.78290 0.93532-0.60952 0.20789
  -3   3  -4 282.842 9.88592   1-0.16002-0.25933-0.75996 0.91241-0.63373 0.31051
  -3   3  -3 16.1423 1.44075   1-0.18810-0.22941-0.71839 0.87085-0.67414 0.42932
  -3   3  -2 39.4173 3.23359   1-0.22756-0.18812-0.64582 0.79830-0.73409 0.56768
  -3   3  -1 218.553 7.87342   1-0.28219-0.13166-0.52145 0.67394-0.81180 0.72379
  -3   3   0 3.20644 2.35288   1-0.35239-0.05962-0.31899 0.47150-0.88791 0.87830
  -3   3   1 0.77232 2.48264   1-0.42644 0.01626-0.03434 0.18686-0.91361 0.98240
  -3   3   2 92.4243  5.9621   1-0.48066 0.07231 0.27291-0.12036-0.84429 0.99149
  -3   3   3 60.6808 4.07254   1-0.50361 0.09710 0.52005-0.36749-0.70127 0.92688
  -3   3   4 1019.84  19.667   1-0.50456 0.09988 0.68256-0.52998-0.54008 0.84409
  -3   3   5 49.7489 3.66546   1-0.49570 0.09286 0.78041-0.62782-0.39220 0.77461
  -3   3   6 298.932 12.1255   1-0.48373 0.08273 0.83757-0.68496-0.26463 0.72545
  -3   3   7  233.07  11.267   1-0.47134 0.07217 0.86996-0.71733-0.15509 0.69432
  -3   3   8 1269.98 26.4981   1-0.45939 0.06205 0.88677-0.73413-0.05964 0.67727
  -3   3   9 5.09403 4.70158   1-0.44804 0.05254 0.89320-0.74054 0.02520 0.67083
  -3   3  10 128.758 10.2862   1-0.43723 0.04356 0.89223-0.73955 0.10208 0.67236
  -3   2  10 115.567 7.92697   1-0.42741 0.03373 0.88835-0.78655 0.15737 0.61706
  -3   2   9  41.886 3.35208   1-0.43763 0.04212 0.89386-0.79207 0.08640 0.60962
  -3   2   8 231.439 11.5696   1-0.44856 0.05122 0.89346-0.79168 0.00798 0.60963
  -3   2   7 497.849 15.6222   1-0.46048 0.06129 0.88478-0.78302-0.08084 0.62005
  -3   2   6 3.57415 3.70417   1-0.47360 0.07258 0.86334-0.76160-0.18451 0.64531
  -3   2   5 213.489 9.60372   1-0.48778 0.08493 0.82030-0.71858-0.30946 0.69187
  -3   2   4 242.469 9.70897   1-0.50135 0.09666 0.73757-0.63587-0.46362 0.76762
  -3   2   3  733.99 15.4867   1-0.50756 0.10104 0.57963-0.47794-0.64898 0.87458
  -3   2   2 1437.40 20.2948   1-0.48773 0.07937 0.29780-0.19612-0.83172 0.97891
  -3   2   1 710.847 13.9319   1-0.42004 0.00985-0.08986 0.19152-0.91266 0.98144
  -3   2   0 4.22146 2.50405   1-0.32488-0.08715-0.43060 0.53224-0.84954 0.83992
  -3   2  -1 529.897 11.6782   1-0.24469-0.16917-0.63637 0.73799-0.73725 0.64923
  -3   2  -2 1963.53 22.7866   1-0.18998-0.22572-0.74358 0.84519-0.64557 0.47914
  -3   2  -3 1567.59 21.4593   1-0.15410-0.26342-0.79854 0.90014-0.58554 0.34070
  -3   2  -4 534.577 13.4098   1-0.13021-0.28915-0.82659 0.92816-0.55065 0.22741
  -3   2  -5 557.121 14.5522   1-0.11394-0.30726-0.83980 0.94136-0.53354 0.13190
  -3   2  -6 35.0153 2.70232   1-0.10269-0.32034-0.84402 0.94557-0.52885 0.04881
  -3   2  -7 506.631 15.4447   1-0.09495-0.32992-0.84224 0.94376-0.53297-0.02549
  -3   2  -8 96.2335 6.45862   1-0.08975-0.33695-0.83602 0.93753-0.54346-0.09340
  -3   2  -9 18.0251 2.32363   1-0.08650-0.34204-0.82626 0.92775-0.55868-0.15658
  -3   2 -10 1.85411 4.14594   1-0.08480-0.34557-0.81342 0.91489-0.57749-0.21618
  -3   1 -10 13.5571 4.92989   1-0.07081-0.35957-0.84656 0.89716-0.52928-0.26440
  -3   1  -9 218.348 12.2121   1-0.07084-0.35770-0.86105 0.91167-0.50529-0.20998
  -3   1  -8 87.1294 6.19486   1-0.07210-0.35461-0.87303 0.92367-0.48408-0.15279
  -3   1  -7 112.242 7.98043   1-0.07489-0.34999-0.88225 0.93291-0.46662-0.09184
  -3   1  -6 176.926 8.62549   1-0.07966-0.34338-0.88827 0.93895-0.45431-0.02574
  -3   1  -5 242.645 9.80315   1-0.08717-0.33404-0.89017 0.94086-0.44936 0.04771
  -3   1  -4 243.271 8.95484   1-0.09870-0.32067-0.88610 0.93680-0.45528 0.13203
  -3   1  -3 1214.16 18.6932   1-0.11658-0.30096-0.87213 0.92285-0.47802 0.23317
  -3   1  -2 532.174 11.8183   1-0.14536-0.27035-0.83900 0.88974-0.52784 0.36140
  -3   1  -1 67.3941 4.63375   1-0.19430-0.21957-0.76258 0.81333-0.62162 0.53358
  -3   1   0 28.6771 1.98385   1-0.28043-0.13161-0.57737 0.62815-0.77333 0.76370
  -3   1   1  39.773 2.74797   1-0.40797-0.00223-0.16706 0.21785-0.90693 0.97571
  -3   1   2 166.695  7.0809   1-0.49721 0.08884 0.35455-0.30375-0.80317 0.95035
  -3   1   3 2151.09 25.8061   1-0.50712 0.10059 0.66631-0.61549-0.55811 0.78369
  -3   1   4 323.454 10.9637   1-0.49114 0.08644 0.80102-0.75018-0.35323 0.65722
  -3   1   5  4.1068 1.46816   1-0.47362 0.07075 0.85938-0.80853-0.20311 0.58550
  -3   1   6 113.489  7.7564   1-0.45858 0.05755 0.88511-0.83424-0.08860 0.54940
  -3   1   7 253.051 10.9961   1-0.44589 0.04670 0.89487-0.84398 0.00411 0.53509
  -3   1   8 49.3339 3.51099   1-0.43488 0.03752 0.89556-0.84466 0.08307 0.53454
  -3   1   9  461.94 17.1567   1-0.42499 0.02947 0.89034-0.83942 0.15297 0.54304
  -3   1  10 14.2307 4.75251   1-0.41582 0.02212 0.88076-0.82982 0.21664 0.55778
  -3   0  10 4.89962  4.3307   1-0.40247 0.00877 0.86870-0.86863 0.27914 0.49526
  -3   0   9 411.893  15.959   1-0.41012 0.01458 0.88154-0.88149 0.22400 0.47200
  -3   0   8-6.28461 3.89755   1-0.41826 0.02089 0.89137-0.89133 0.16455 0.45304
  -3   0   7 386.882  13.574   1-0.42730 0.02810 0.89748-0.89746 0.09864 0.44055
  -3   0   6-6.82645 4.25703   1-0.43792 0.03687 0.89833-0.89832 0.02246 0.43833
  -3   0   5 673.705 15.9618   1-0.45123 0.04836 0.89021-0.89023-0.07136 0.45374
  -3   0   4 1.84636 2.49998   1-0.46919 0.06448 0.86278-0.86281-0.19859 0.50257
  -3   0   3 20.8332 1.65141   1-0.49386 0.08732 0.77956-0.77961-0.39627 0.62184
  -3   0   2-0.53477 2.33098   1-0.50839 0.10001 0.48104-0.48111-0.72576 0.87293
  -3   0   1 730.456 13.7007   1-0.37977-0.03045-0.30089 0.30081-0.88352 0.95228
  -3   0   0-1.10208 2.17083   1-0.20602-0.20602-0.76590 0.76581-0.61392 0.60428
  -3   0  -1  113.94 5.47574   1-0.12989-0.28399-0.88565 0.88554-0.44897 0.36092
  -3   0  -2-1.92873 2.48219   1-0.09534-0.32037-0.92149 0.92136-0.37888 0.21243
  -3   0  -3 72.4733  5.2502   1-0.07713-0.34042-0.93316 0.93301-0.35304 0.10818
  -3   0  -4 1.47073 2.58112   1-0.06666-0.35273-0.93517 0.93501-0.34956 0.02630
  -3   0  -5 188.095   8.563   1-0.06045-0.36077-0.93210 0.93192-0.35866-0.04301
  -3   0  -6 2.61769 2.27469   1-0.05692-0.36613-0.92568 0.92548-0.37545-0.10461
  -3   0  -7 342.522  12.863   1-0.05522-0.36967-0.91664 0.91643-0.39728-0.16119
  -3   0  -8    0.00 3.32593   1-0.05487-0.37185-0.90532 0.90509-0.42256-0.21432
  -3   0  -9 158.018 10.6219   1-0.05560-0.37296-0.89184 0.89160-0.45030-0.26498
  -3   0 -10    0.00 4.27274   1-0.05723-0.37316-0.87625 0.87599-0.47986-0.31382
  -3  -1 -10 13.0217 5.37005   1-0.04422-0.38619-0.90237 0.85124-0.42982-0.36387
  -3  -1  -9 219.933 12.6102   1-0.04099-0.38758-0.91845 0.86734-0.39447-0.32082
  -3  -1  -8 81.8002 6.26074   1-0.03836-0.38838-0.93261 0.88152-0.35985-0.27704
  -3  -1  -7 111.042 8.09782   1-0.03635-0.38855-0.94493 0.89385-0.32624-0.23225
  -3  -1  -6 179.125 9.15114   1-0.03509-0.38798-0.95545 0.90438-0.29404-0.18604
  -3  -1  -5 250.787 9.83902   1-0.03472-0.38652-0.96418 0.91314-0.26392-0.13775
  -3  -1  -4 254.388 9.59019   1-0.03556-0.38384-0.97109 0.92006-0.23706-0.08621
  -3  -1  -3 1243.75 19.2073   1-0.03823-0.37934-0.97596 0.92494-0.21566-0.02920
  -3  -1  -2 525.586 11.9639   1-0.04409-0.37164-0.97812 0.92712-0.20454 0.03808
  -3  -1  -1 74.2329  4.7992   1-0.05694-0.35695-0.97499 0.92401-0.21634 0.12829
  -3  -1   0 20.8967 1.64188   1-0.09175-0.32031-0.95118 0.90021-0.29702 0.28737
  -3  -1   1 46.8564  3.1408   1-0.27162-0.13861-0.64728 0.59633-0.71857 0.78732
  -3  -1   2 154.643 7.10718   1-0.49621 0.08782 0.75446-0.80539-0.44074 0.58790
  -3  -1   3 1967.62 23.9995   1-0.45050 0.04395 0.88549-0.93641-0.12330 0.34886
  -3  -1   4 285.714 10.0488   1-0.43077 0.02604 0.90228-0.95318 0.00237 0.30160
  -3  -1   5 6.32024 3.37596   1-0.41946 0.01657 0.90299-0.95387 0.08251 0.29986
  -3  -1   6 98.2228 7.26951   1-0.41140 0.01034 0.89808-0.94894 0.14555 0.31523
  -3  -1   7 249.516 10.8914   1-0.40479 0.00557 0.88994-0.94079 0.20039 0.33879
  -3  -1   8 46.9145 3.04446   1-0.39884 0.00146 0.87933-0.93016 0.25068 0.36690
  -3  -1   9 434.017  16.946   1-0.39316-0.00239 0.86651-0.91732 0.29820 0.39779
  -3  -1  10 11.3665 2.29639   1-0.38751-0.00621 0.85156-0.90236 0.34390 0.43049
  -3  -2  10 122.833 9.35448   1-0.37113-0.02260 0.82890-0.93056 0.40976 0.36462
  -3  -2   9 33.9272 2.91643   1-0.37438-0.02119 0.84455-0.94624 0.37396 0.32201
  -3  -2   8  200.08 11.1924   1-0.37699-0.02041 0.85832-0.96002 0.33913 0.27844
  -3  -2   7 471.601 14.9496   1-0.37885-0.02038 0.87028-0.97199 0.30577 0.23340
  -3  -2   6 6.35102  2.5612   1-0.37973-0.02134 0.88046-0.98219 0.27484 0.18592
  -3  -2   5 196.653 8.78019   1-0.37909-0.02381 0.88884-0.99059 0.24834 0.13402
  -3  -2   4 232.536  8.9178   1-0.37560-0.02913 0.89510-0.99687 0.23125 0.07270
  -3  -2   3  666.89 13.8756   1-0.36450-0.04207 0.89725-0.99903 0.24046-0.01491
  -3  -2   2 1384.11 18.9932   1-0.31086-0.09754 0.86464-0.96644 0.38731-0.24016
  -3  -2   1 793.669 14.8735   1 0.08529-0.49552-0.84299 0.74117 0.53277-0.46403
  -3  -2   0-1.90112 2.58144   1 0.02547-0.43755-0.98856 0.88673 0.14896-0.15863
  -3  -2  -1 564.905 12.2852   1 0.01010-0.42401-0.99892 0.89707 0.04536-0.13343
  -3  -2  -2 2107.05 24.2821   1 0.00251-0.41825-0.99979 0.89792-0.02045-0.14603
  -3  -2  -3 1646.01 22.1553   1-0.00267-0.41490-0.99726 0.89538-0.07420-0.17067
  -3  -2  -4 559.772 13.9041   1-0.00694-0.41247-0.99247 0.89057-0.12262-0.20066
  -3  -2  -5 562.775 14.8699   1-0.01087-0.41037-0.98577 0.88385-0.16820-0.23349
  -3  -2  -6   41.81 3.63416   1-0.01474-0.40833-0.97725 0.87531-0.21210-0.26799
  -3  -2  -7  492.43 15.7371   1-0.01871-0.40621-0.96694 0.86499-0.25492-0.30358
  -3  -2  -8 117.463 9.06903   1-0.02285-0.40390-0.95481 0.85284-0.29701-0.33989
  -3  -2  -9   18.17 2.32829   1-0.02724-0.40134-0.94081 0.83883-0.33858-0.37672
  -3  -2 -10  1.9551 4.92024   1-0.03194-0.39848-0.92488 0.82288-0.37978-0.41393
  -2  -2 -10 14.8746 5.48549   1 0.04673-0.33979-0.93590 0.83393-0.34813-0.44236
  -2  -2  -9 51.9298 4.20878   1 0.05221-0.34344-0.95110 0.84915-0.30328-0.40881
  -2  -2  -8 142.922  9.5211   1 0.05757-0.34697-0.96428 0.86234-0.25729-0.37639
  -2  -2  -7 -1.9902 3.53784   1 0.06293-0.35049-0.97543 0.87351-0.20973-0.34555
  -2  -2  -6 973.346 19.5751   1 0.06843-0.35416-0.98450 0.88260-0.15993-0.31695
  -2  -2  -5 2956.80 30.7088   1 0.07434-0.35824-0.99132 0.88943-0.10675-0.29172
  -2  -2  -4 56.1382 4.11949   1 0.08109-0.36315-0.99544 0.89357-0.04819-0.27188
  -2  -2  -3 2417.96 23.5662   1 0.08947-0.36970-0.99581 0.89396 0.01973-0.26140
  -2  -2  -2 45.8028 3.15368   1 0.10122-0.37961-0.98939 0.88756 0.10610-0.26935
  -2  -2  -1 239.655 6.97066   1 0.12055-0.39711-0.96472 0.86291 0.23648-0.32134
  -2  -2   0 27.7238  2.0846   1 0.15776-0.43248-0.84775 0.74595 0.50971-0.51615
  -2  -2   1 44.7752 3.34725   1 0.07656-0.34945 0.11105-0.21284 0.99241-0.92045
  -2  -2   2  59.627 3.73244   1-0.19527-0.07579 0.81901-0.92078 0.53491-0.38455
  -2  -2   3 521.616 10.8652   1-0.25990-0.00932 0.88766-0.98941 0.37400-0.14524
  -2  -2   4 167.313  6.6879   1-0.28214 0.01476 0.89786-0.99959 0.33132-0.02415
  -2  -2   5 1850.96 23.4862   1-0.29211 0.02656 0.89622-0.99794 0.32692 0.05865
  -2  -2   6 1059.50 19.4891   1-0.29687 0.03315 0.88998-0.99168 0.33910 0.12488
  -2  -2   7 51.0333 3.84583   1-0.29884 0.03696 0.88093-0.98261 0.35988 0.18251
  -2  -2   8 198.709 10.3489   1-0.29907 0.03902 0.86966-0.97133 0.38566 0.23512
  -2  -2   9 10.9974 4.18233   1-0.29806 0.03985 0.85636-0.95801 0.41462 0.28457
  -2  -2  10 36.2557 3.05475   1-0.29610 0.03973 0.84106-0.94270 0.44570 0.33190
  -2  -2  11 4.53845 5.30697   1-0.29334 0.03880 0.82372-0.92534 0.47827 0.37773
  -2  -1  11 56.4389 4.45925   1-0.30778 0.05325 0.84907-0.89982 0.42209 0.43393
  -2  -1  10 760.741 22.3084   1-0.31245 0.05608 0.86641-0.91717 0.38210 0.39550
  -2  -1   9 9.54645 3.51711   1-0.31676 0.05856 0.88178-0.93257 0.34194 0.35726
  -2  -1   8 553.549 16.8324   1-0.32076 0.06072 0.89529-0.94609 0.30153 0.31927
  -2  -1   7 719.853 17.4621   1-0.32448 0.06261 0.90699-0.95781 0.26074 0.28165
  -2  -1   6 2038.58 26.7804   1-0.32800 0.06429 0.91695-0.96778 0.21936 0.24463
  -2  -1   5 1827.57 23.3206   1-0.33143 0.06589 0.92518-0.97603 0.17694 0.20865
  -2  -1   4 96.5993 5.16915   1-0.33503 0.06765 0.93165-0.98251 0.13247 0.17471
  -2  -1   3 105.101 5.25025   1-0.33949 0.07029 0.93613-0.98702 0.08306 0.14572
  -2  -1   2 50.4949 3.47774   1-0.34797 0.07693 0.93714-0.98803 0.01527 0.13510
  -2  -1   1  87.104 4.13992   1-0.43482 0.16194 0.75215-0.80306-0.50491 0.57688
  -2  -1   0 160.728 5.33488   1 0.04238-0.31709-0.99607 0.94514-0.07680 0.07037
  -2  -1  -1 293.077 7.32325   1 0.05133-0.32787-0.99559 0.94465-0.07729-0.00755
  -2  -1  -2  18.705 1.72061   1 0.05299-0.33137-0.99300 0.94203-0.10442-0.05883
  -2  -1  -3  197.23 6.86024   1 0.05275-0.33297-0.98891 0.93792-0.13771-0.10395
  -2  -1  -4 136.393 6.30148   1 0.05159-0.33364-0.98330 0.93230-0.17339-0.14667
  -2  -1  -5 1116.46 18.6347   1 0.04981-0.33370-0.97615 0.92513-0.21024-0.18822
  -2  -1  -6 1266.08 21.5202   1 0.04753-0.33325-0.96739 0.91636-0.24776-0.22910
  -2  -1  -7 298.694 11.8043   1 0.04481-0.33236-0.95698 0.90594-0.28569-0.26958
  -2  -1  -8 192.445 10.1466   1 0.04167-0.33106-0.94487 0.89380-0.32390-0.30978
  -2  -1  -9 2.56764 3.94447   1 0.03811-0.32933-0.93097 0.87988-0.36229-0.34979
  -2  -1 -10 519.898 18.9714   1 0.03414-0.32719-0.91520 0.86410-0.40082-0.38966
  -2   0 -10 57.3282 3.96962   1 0.02068-0.31373-0.89063 0.89040-0.45382-0.33665
  -2   0  -9-0.50586 3.88564   1 0.02298-0.31419-0.90624 0.90603-0.42166-0.29040
  -2   0  -8 947.064 21.2795   1 0.02451-0.31389-0.91988 0.91968-0.39093-0.24273
  -2   0  -7 0.76145 3.40528   1 0.02514-0.31268-0.93157 0.93139-0.36217-0.19309
  -2   0  -6 1024.36 18.9948   1 0.02463-0.31034-0.94128 0.94112-0.33623-0.14063
  -2   0  -5-1.96124 2.73084   1 0.02260-0.30647-0.94884 0.94869-0.31452-0.08393
  -2   0  -4 1798.94 21.2022   1 0.01829-0.30033-0.95380 0.95367-0.29956-0.02048
  -2   0  -3 4.47078 2.03217   1 0.01019-0.29039-0.95499 0.95487-0.29634 0.05470
  -2   0  -2 2242.62  20.285   1-0.00533-0.27303-0.94879 0.94869-0.31610 0.15286
  -2   0  -1 5.09397 1.87155   1-0.03918-0.23735-0.92060 0.92052-0.38957 0.30474
  -2   0   0 9147.07 37.6121   1-0.13735-0.13735-0.77526 0.77520-0.61977 0.61334
  -2   0   1-1.32499 2.13391   1-0.40735 0.13449 0.13005-0.13010-0.91321 0.98518
  -2   0   2 1160.37 15.2798   1-0.43078 0.15975 0.79210-0.79214-0.44205 0.59243
  -2   0   3 1.05023 2.17272   1-0.39765 0.12846 0.89885-0.89887-0.19282 0.42161
  -2   0   4 690.758  13.533   1-0.37794 0.11058 0.92430-0.92429-0.06035 0.36754
  -2   0   5-2.53718 2.88871   1-0.36504 0.09951 0.93012-0.93010 0.03004 0.35556
  -2   0   6 110.172 7.14534   1-0.35543 0.09174 0.92817-0.92814 0.10144 0.36256
  -2   0   7 0.76524 3.15516   1-0.34753 0.08567 0.92190-0.92185 0.16279 0.37962
  -2   0   8  543.64 17.0755   1-0.34053 0.08051 0.91258-0.91251 0.21821 0.40260
  -2   0   9-2.53513    3.96   1-0.33398 0.07579 0.90071-0.90063 0.26985 0.42937
  -2   0  10 87.5401 6.86611   1-0.32761 0.07126 0.88653-0.88642 0.31893 0.45868
  -2   0  11-0.65547 3.87784   1-0.32125 0.06673 0.87008-0.86997 0.36622 0.48980
  -2   1  11 67.1711 4.47363   1-0.33358 0.07907 0.88696-0.83597 0.31149 0.54454
  -2   1  10 769.038 23.1401   1-0.34138 0.08503 0.90168-0.85071 0.25727 0.52036
  -2   1   9 6.66757 4.19818   1-0.34942 0.09124 0.91354-0.86258 0.19982 0.49940
  -2   1   8 516.926  16.426   1-0.35796 0.09795 0.92216-0.87122 0.13786 0.48296
  -2   1   7 800.712 18.5532   1-0.36736 0.10552 0.92674-0.87582 0.06933 0.47308
  -2   1   6 1966.15 26.8293   1-0.37818 0.11449 0.92565-0.87474-0.00918 0.47319
  -2   1   5 1939.12 24.6319   1-0.39124 0.12572 0.91530-0.86441-0.10379 0.48939
  -2   1   4 98.7895 5.62649   1-0.40775 0.14040 0.88687-0.83600-0.22618 0.53339
  -2   1   3 117.282 5.69987   1-0.42850 0.15932 0.81501-0.76415-0.39961 0.62841
  -2   1   2 61.2249 4.00547   1-0.44552 0.17450 0.61616-0.56532-0.65952 0.80992
  -2   1   1  72.537 4.02983   1-0.39708 0.12422 0.09433-0.04351-0.92194 0.99392
  -2   1   0 141.117 5.30725   1-0.23803-0.03666-0.51833 0.56913-0.82687 0.82046
  -2   1  -1 279.306 7.09105   1-0.12233-0.15419-0.77783 0.82862-0.61934 0.53452
  -2   1  -2 17.8001 1.20744   1-0.06486-0.21350-0.86427 0.91504-0.50041 0.33718
  -2   1  -3 193.804 6.56391   1-0.03450-0.24569-0.89609 0.94685-0.44341 0.20178
  -2   1  -4 133.919  6.0784   1-0.01696-0.26507-0.90759 0.95832-0.42000 0.09997
  -2   1  -5 1078.57 18.0334   1-0.00624-0.27762-0.90962 0.96034-0.41562 0.01718
  -2   1  -6 1233.15 20.9183   1 0.00039-0.28608-0.90625 0.95696-0.42280-0.05404
  -2   1  -7 300.859 11.5222   1 0.00435-0.29188-0.89921 0.94990-0.43745-0.11780
  -2   1  -8 172.201 9.92433   1 0.00642-0.29578-0.88930 0.93998-0.45718-0.17648
  -2   1  -9  3.5348 3.74497   1 0.00705-0.29824-0.87691 0.92756-0.48049-0.23156
  -2   1 -10 541.788 18.4971   1 0.00653-0.29956-0.86219 0.91283-0.50643-0.28403
  -2   2 -10 17.5973 2.18822   1-0.00813-0.28489-0.82995 0.93146-0.55799-0.23246
  -2   2  -9 51.4708 4.11436   1-0.00943-0.28175-0.84311 0.94464-0.53790-0.17414
  -2   2  -8 127.831 8.54265   1-0.01227-0.27708-0.85339 0.95493-0.52146-0.11218
  -2   2  -7 6.12342 3.46562   1-0.01705-0.27046-0.86031 0.96187-0.50993-0.04531
  -2   2  -6 993.359 18.9279   1-0.02445-0.26124-0.86303 0.96461-0.50518 0.02835
  -2   2  -5 2745.35  28.738   1-0.03553-0.24832-0.85990 0.96149-0.51011 0.11168
  -2   2  -4 50.9926 3.39005   1-0.05215-0.22987-0.84763 0.94923-0.52929 0.20927
  -2   2  -3 2256.31 22.3455   1-0.07763-0.20255-0.81921 0.92084-0.57007 0.32845
  -2   2  -2 45.4664  2.8309   1-0.11813-0.16021-0.75856 0.86020-0.64358 0.48037
  -2   2  -1 217.354 6.55553   1-0.18435-0.09216-0.62734 0.72900-0.76088 0.67607
  -2   2   0 20.5313  1.3405   1-0.28577 0.01109-0.34993 0.45161-0.89866 0.89226
  -2   2   1 51.8874   3.397   1-0.39289 0.12005 0.09764 0.00405-0.92330 0.99530
  -2   2   2 58.1513 4.06933   1-0.44123 0.17022 0.50255-0.40085-0.75343 0.90383
  -2   2   3 553.896 11.6986   1-0.44043 0.17126 0.72778-0.62606-0.53557 0.76438
  -2   2   4 179.289 7.36081   1-0.42564 0.15830 0.83562-0.73388-0.35670 0.66391
  -2   2   5 1973.43 25.3031   1-0.40992 0.14442 0.88770-0.78595-0.21858 0.60420
  -2   2   6 1111.14 20.4379   1-0.39592 0.13225 0.91278-0.81101-0.10860 0.57262
  -2   2   7  57.099 4.80211   1-0.38368 0.12185 0.92334-0.82155-0.01703 0.55945
  -2   2   8 222.301 10.9517   1-0.37281 0.11281 0.92512-0.82331 0.06228 0.55855
  -2   2   9 4.17142 4.66379   1-0.36288 0.10471 0.92095-0.81912 0.13316 0.56607
  -2   2  10 35.3249 2.97083   1-0.35358 0.09725 0.91231-0.81047 0.19807 0.57957
  -2   2  11 6.85123 2.32651   1-0.34465 0.09015 0.90001-0.79815 0.25862 0.59743
  -2   3  10  3.0126 4.62805   1-0.36414 0.10782 0.91902-0.76631 0.14213 0.63552
  -2   3   9 91.2319 4.88061   1-0.37428 0.11613 0.92381-0.77112 0.07089 0.62836
  -2   3   8 189.673 10.2486   1-0.38501 0.12502 0.92282-0.77015-0.00721 0.62805
  -2   3   7 158.815 8.87919   1-0.39652 0.13470 0.91394-0.76128-0.09462 0.63706
  -2   3   6 47.7151 4.53921   1-0.40894 0.14529 0.89341-0.74076-0.19486 0.65889
  -2   3   5 1989.91  25.946   1-0.42211 0.15662 0.85425-0.70163-0.31278 0.69841
  -2   3   4 354.553 10.5404   1-0.43478 0.16745 0.78324-0.63063-0.45413 0.76135
  -2   3   3 535.096  11.961   1-0.44260 0.17344 0.65593-0.50334-0.62138 0.85020
  -2   3   2 3997.60 29.8374   1-0.43394 0.16294 0.43635-0.28377-0.79801 0.94843
  -2   3   1 630.625 11.4289   1-0.39040 0.11757 0.11165 0.04090-0.92270 0.99471
  -2   3   0 173.049 6.11268   1-0.31117 0.03651-0.23665 0.38919-0.92751 0.92112
  -2   3  -1 522.846 10.2003   1-0.22734-0.04915-0.49567 0.64820-0.84345 0.75865
  -2   3  -2 3815.59  27.901   1-0.16205-0.11629-0.64886 0.80137-0.74720 0.58400
  -2   3  -3 220.455  7.4408   1-0.11662-0.16354-0.73280 0.88529-0.67310 0.43150
  -2   3  -4 6.46796 1.10357   1-0.08560-0.19640-0.77813 0.93060-0.62426 0.30425
  -2   3  -5 1128.69 19.0216   1-0.06417-0.21966-0.80190 0.95436-0.59552 0.19711
  -2   3  -6 367.539 11.8476   1-0.04915-0.23652-0.81287 0.96532-0.58154 0.10471
  -2   3  -7 128.904 8.19054   1-0.03857-0.24893-0.81561 0.96804-0.57823 0.02301
  -2   3  -8 73.4016 5.58089   1-0.03119-0.25815-0.81258 0.96499-0.58276-0.05087
  -2   3  -9  153.52 10.2258   1-0.02620-0.26497-0.80516 0.95755-0.59310-0.11893
  -2   3 -10  10.967 2.21568   1-0.02308-0.26992-0.79413 0.94650-0.60786-0.18258
  -2   4 -10 143.468 10.9283   1-0.03814-0.25486-0.75500 0.95825-0.65549-0.13494
  -2   4  -9 4.70896 3.73652   1-0.04298-0.24818-0.76347 0.96673-0.64541-0.06662
  -2   4  -8 26.8697 2.37002   1-0.04999-0.23934-0.76753 0.97081-0.64023 0.00661
  -2   4  -7 78.0421 6.17992   1-0.05975-0.22775-0.76608 0.96938-0.64135 0.08614
  -2   4  -6 455.616 13.3789   1-0.07310-0.21255-0.75732 0.96063-0.65065 0.17384
  -2   4  -5 263.563 9.50443   1-0.09132-0.19251-0.73815 0.94148-0.67055 0.27215
  -2   4  -4 2.90671 2.73339   1-0.11622-0.16577-0.70334 0.90668-0.70399 0.38399
  -2   4  -3 421.294 10.1807   1-0.15037-0.12979-0.64385 0.84721-0.75371 0.51211
  -2   4  -2 14.3205 1.31728   1-0.19677-0.08155-0.54486 0.74824-0.81964 0.65644
  -2   4  -1 808.977 13.1468   1-0.25704-0.01945-0.38600 0.58939-0.89184 0.80705
  -2   4   0 811.427 13.1349   1-0.32626 0.05161-0.15337 0.35678-0.94018 0.93379
  -2   4   1 615.363 11.8091   1-0.38853 0.11571 0.13011 0.07332-0.92101 0.99303
  -2   4   2 49.3738 3.43979   1-0.42702 0.15603 0.39892-0.19548-0.82113 0.97155
  -2   4   3 399.515 10.6718   1-0.44039 0.17124 0.60227-0.39881-0.67573 0.90456
  -2   4   4 246.733 9.36131   1-0.43826 0.17094 0.73653-0.53306-0.52504 0.83227
  -2   4   5 398.389 12.2579   1-0.42923 0.16375 0.82016-0.61667-0.38783 0.77346
  -2   4   6 158.974  8.3503   1-0.41789 0.15424 0.87094-0.66743-0.26772 0.73176
  -2   4   7 42.8367 3.49872   1-0.40614 0.14433 0.90074-0.69721-0.16275 0.70519
  -2   4   8 21.6398 2.49554   1-0.39467 0.13470 0.91671-0.71317-0.06986 0.69071
  -2   4   9 -2.1702 4.47399   1-0.38365 0.12551 0.92311-0.71956 0.01369 0.68557
  -2   4  10 73.7391 5.14415   1-0.37304 0.11673 0.92247-0.71890 0.09005 0.68761
  -2   5  10 83.5565  6.2348   1-0.38032 0.12402 0.92336-0.66892 0.04222 0.73545
  -2   5   9 210.621 11.9355   1-0.39108 0.13295 0.91981-0.66538-0.03805 0.73732
  -2   5   8 36.4354 3.05255   1-0.40200 0.14203 0.90815-0.65374-0.12537 0.74623
  -2   5   7 175.999 9.66196   1-0.41294 0.15114 0.88564-0.63125-0.22142 0.76388
  -2   5   6 264.016 11.0619   1-0.42350 0.15987 0.84801-0.59363-0.32802 0.79207
  -2   5   5 112.629 7.26732   1-0.43267 0.16721 0.78864-0.53428-0.44650 0.83215
  -2   5   4 223.583 8.78492   1-0.43831 0.17101 0.69798-0.44363-0.57615 0.88339
  -2   5   3 440.584 11.6056   1-0.43639 0.16725 0.56423-0.30991-0.71068 0.93952
  -2   5   2 263.465 8.61697   1-0.42095 0.14998 0.37913-0.12481-0.83355 0.98399
  -2   5   1 1114.56 16.3577   1-0.38690 0.11410 0.15083 0.10347-0.91846 0.99049
  -2   5   0  16.371 1.33876   1-0.33592 0.06128-0.08736 0.34164-0.94546 0.93908
  -2   5  -1 423.764  10.043   1-0.27797 0.00149-0.29452 0.54878-0.92066 0.83588
  -2   5  -2 251.124 8.18669   1-0.22380-0.05451-0.45012 0.70437-0.86959 0.70640
  -2   5  -3 43.4458 3.24788   1-0.17878-0.10136-0.55689 0.81112-0.81522 0.57363
  -2   5  -4 176.554 7.74319   1-0.14347-0.13851-0.62675 0.88097-0.76920 0.44921
  -2   5  -5 28.7756 2.37548   1-0.11641-0.16741-0.67105 0.92525-0.73490 0.33651
  -2   5  -6  460.52 13.6478   1-0.09581-0.18983-0.69795 0.95213-0.71192 0.23512
  -2   5  -7 27.6393 2.37855   1-0.08019-0.20730-0.71279 0.96695-0.69863 0.14343
  -2   5  -8 144.589 9.18676   1-0.06838-0.22094-0.71894 0.97309-0.69327 0.05966
  -2   5  -9  386.03 15.3598   1-0.05955-0.23160-0.71855 0.97268-0.69429-0.01772
  -2   5 -10  226.70 12.8869   1-0.05310-0.23988-0.71294 0.96705-0.70042-0.09000
  -2   6 -10 8.02358 1.90685   1-0.06780-0.22517-0.66833 0.97332-0.74230-0.04811
  -2   6  -9 164.936 10.3841   1-0.07569-0.21545-0.67093 0.97593-0.73937 0.02736
  -2   6  -8 48.1094 3.87292   1-0.08609-0.20321-0.66759 0.97260-0.74150 0.10790
  -2   6  -7 11.7178 4.31817   1-0.09960-0.18787-0.65679 0.96182-0.74975 0.19456
  -2   6  -6  14.191 4.98603   1-0.11696-0.16868-0.63625 0.94130-0.76525 0.28846
  -2   6  -5 408.963 12.3372   1-0.13914-0.14466-0.60258 0.90765-0.78902 0.39064
  -2   6  -3 63.1996 4.07566   1-0.20237-0.07776-0.47430 0.77939-0.86141 0.61984
  -2   6  -2 487.291 11.8272   1-0.24483-0.03347-0.36500 0.67011-0.90382 0.74065
  -2   6  -1 4.62099 2.53918   1-0.29308 0.01662-0.21683 0.52196-0.93784 0.85307
  -2   6   0 1445.90 19.3462   1-0.34239 0.06776-0.03200 0.33714-0.94678 0.94041
  -2   6   1 25.9509 1.91428   1-0.38535 0.11256 0.17286 0.13230-0.91515 0.98719
  -2   6   2 1064.85 17.5902   1-0.41565 0.14469 0.37063-0.06545-0.83996 0.99041
  -2   6   3 61.7663 4.91546   1-0.43174 0.16261 0.53848-0.23328-0.73335 0.96220
  -2   6   4 1166.88 20.5409   1-0.43636 0.16907 0.66776-0.36254-0.61286 0.92012
  -2   6   5 800.553 18.0018   1-0.43354 0.16808 0.76130-0.45607-0.49185 0.87751
  -2   6   6 96.5406 7.25536   1-0.42651 0.16289 0.82637-0.52112-0.37718 0.84124
  -2   6   7 35.3245 2.64715   1-0.41736 0.15558 0.87016-0.56489-0.27117 0.81364
  -2   6   8 151.385 10.6233   1-0.40724 0.14728 0.89829-0.59301-0.17382 0.79469
  -2   6   9  106.31 7.34119   1-0.39672 0.13860 0.91477-0.60947-0.08420 0.78348
  -2   6  10 71.8534 6.05647   1-0.38606 0.12978 0.92235-0.61704-0.00115 0.77883
  -2   7  10  391.45 17.2959   1-0.39038 0.13411 0.92004-0.56386-0.03999 0.81769
  -2   7   9 326.804 15.4057   1-0.40074 0.14263 0.90877-0.55260-0.12484 0.82413
  -2   7   8 135.282 9.55032   1-0.41067 0.15073 0.88807-0.53192-0.21555 0.83644
  -2   7   7 117.262 8.37762   1-0.41984 0.15806 0.85535-0.49922-0.31280 0.85528
  -2   7   6 1539.57 27.4843   1-0.42754 0.16393 0.80707-0.45095-0.41677 0.88085
  -2   7   5 55.5332 4.68588   1-0.43263 0.16719 0.73869-0.38260-0.52656 0.91223
  -2   7   4 118.122  7.3202   1-0.43327 0.16599 0.64510-0.28902-0.63911 0.94638
  -2   7   3 99.2904 6.38263   1-0.42693 0.15782 0.52212-0.16606-0.74793 0.97679
  -2   7   2 94.9816 6.03076   1-0.41093 0.13998 0.36971-0.01366-0.84260 0.99306
  -2   7   1 4.14957 2.19575   1-0.38378 0.11100 0.19572 0.16032-0.91112 0.98317
  -2   7   0 183.049 7.52143   1-0.34679 0.07218 0.01640 0.33962-0.94565 0.93930
  -2   7  -1 66.6991 4.95722   1-0.30422 0.02777-0.14940 0.50540-0.94772 0.86296
  -2   7  -2 127.417 6.77565   1-0.26125-0.01703-0.28854 0.64453-0.92707 0.76391
  -2   7  -3 1.79594 2.43171   1-0.22181-0.05831-0.39695 0.75292-0.89568 0.65412
  -2   7  -4 4.24667 2.55136   1-0.18777-0.09419-0.47714 0.83309-0.86281 0.54284
  -2   7  -5 31.9143 2.40117   1-0.15944-0.12435-0.53424 0.89017-0.83380 0.43542
  -2   7  -6 1272.02  23.859   1-0.13636-0.14927-0.57345 0.92937-0.81092 0.33414
  -2   7  -7 162.207 9.49215   1-0.11777-0.16969-0.59904 0.95494-0.79469 0.23951
  -2   7  -8 75.8574 6.03563   1-0.10294-0.18635-0.61419 0.97008-0.78475 0.15116
  -2   7  -9 356.155 15.5776   1-0.09122-0.19991-0.62119 0.97705-0.78040 0.06841
  -2   8  -9 27.2149 2.55221   1-0.10602-0.18510-0.56983 0.97656-0.81729 0.10531
  -2   8  -8 183.645 11.0831   1-0.11879-0.17049-0.55943 0.96618-0.82301 0.18944
  -2   8  -7 363.545 14.0261   1-0.13459-0.15285-0.54038 0.94715-0.83364 0.27847
  -2   8  -6 203.004 9.90846   1-0.15395-0.13167-0.51053 0.91731-0.84946 0.37270
  -2   8  -5 27.8006 2.54175   1-0.17738-0.10640-0.46705 0.87385-0.87029 0.47193
  -2   8  -4 383.055 12.3655   1-0.20530-0.07664-0.40645 0.81327-0.89497 0.57502
  -2   8  -3 127.708 7.46948   1-0.23779-0.04232-0.32494 0.73177-0.92075 0.67920
  -2   8  -2 46.0688 3.41411   1-0.27416-0.00412-0.21947 0.62632-0.94253 0.77938
  -2   8  -1 3425.12 33.2157   1-0.31253 0.03610-0.08963 0.49650-0.95275 0.86800
  -2   8   0 3615.94 33.9089   1-0.34978 0.07518 0.06002 0.34687-0.94282 0.93648
  -2   8   1 4842.66 39.7242   1-0.38214 0.10937 0.21913 0.18777-0.90638 0.97844
  -2   8   2 235.729 9.26101   1-0.40663 0.13570 0.37410 0.03281-0.84265 0.99312
  -2   8   3 376.903 12.1138   1-0.42216 0.15306 0.51296-0.10603-0.75693 0.98580
  -2   8   4 445.395 13.7797   1-0.42953 0.16226 0.62897-0.22201-0.65765 0.96493
  -2   8   5 0.83626 3.12899   1-0.43053 0.16510 0.72081-0.31384-0.55286 0.93854
  -2   8   6 27.6227 3.23765   1-0.42708 0.16348 0.79063-0.38365-0.44829 0.91238
  -2   8   7 176.226 10.3141   1-0.42073 0.15897 0.84192-0.43492-0.34721 0.88970
  -2   8   8 64.9906  4.9682   1-0.41258 0.15265 0.87819-0.47117-0.25105 0.87195
  -2   8   9 1.25727 3.55608   1-0.40332 0.14523 0.90242-0.49539-0.16019 0.85949
  -2   9   9 554.401 20.3677   1-0.40466 0.14658 0.89622-0.43831-0.19056 0.88987
  -2   9   8 9.53262 4.53739   1-0.41319 0.15327 0.86915-0.41126-0.28087 0.90178
  -2   9   7 565.128 18.7046   1-0.42036 0.15861 0.83029-0.37242-0.37528 0.91778
  -2   9   6 2.45815 3.96365   1-0.42550 0.16191 0.77722-0.31937-0.47305 0.93715
  -2   9   5 155.417 9.34668   1-0.42761 0.16219 0.70732-0.24948-0.57248 0.95817
  -2   9   4 438.313 14.4208   1-0.42542 0.15816 0.61832-0.16050-0.67039 0.97768
  -2   9   3 246.566 10.7181   1-0.41749 0.14840 0.50936-0.05156-0.76189 0.99077
  -2   9   2 210.349 9.56066   1-0.40262 0.13170 0.38234 0.07545-0.84076 0.99124
  -2   9   1 619.924 15.2189   1-0.38040 0.10764 0.24293 0.21484-0.90093 0.97300
  -2   9   0 6.58954 3.26165   1-0.35173 0.07714 0.10021 0.35754-0.93867 0.93234
  -2   9  -1 209.537 8.89283   1-0.31879 0.04236-0.03566 0.49340-0.95437 0.86963
  -2   9  -2 410.629 12.3203   1-0.28435 0.00609-0.15651 0.61423-0.95230 0.78916
  -2   9  -3 27.8148 2.55562   1-0.25092-0.02917-0.25791 0.71561-0.93870 0.69716
  -2   9  -4 304.535 11.6418   1-0.22022-0.06171-0.33908 0.79677-0.91961 0.59966
  -2   9  -5 81.4527 5.38646   1-0.19309-0.09067-0.40164 0.85931-0.89958 0.50123
  -2   9  -6 11.0567 1.89501   1-0.16974-0.11586-0.44819 0.90585-0.88152 0.40476
  -2   9  -7 550.548 17.5701   1-0.15001-0.13743-0.48146 0.93910-0.86693 0.31176
  -2   9  -8 8.46463  3.5241   1-0.13355-0.15572-0.50386 0.96148-0.85641 0.22285
  -2   9  -9  649.04 21.2122   1-0.11998-0.17113-0.51733 0.97494-0.85003 0.13806
  -2  10  -8-1.18939 4.28843   1-0.14717-0.14208-0.44798 0.95647-0.88516 0.25160
  -2  10  -7  27.231 2.43013   1-0.16401-0.12341-0.42281 0.93132-0.89495 0.33980
  -2  10  -6 203.931 10.7187   1-0.18382-0.10176-0.38693 0.89545-0.90775 0.43100
  -2  10  -5 307.694 12.4845   1-0.20678-0.07697-0.33836 0.84690-0.92269 0.52435
  -2  10  -4 1113.38 22.4719   1-0.23286-0.04905-0.27507 0.78362-0.93806 0.61813
  -2  10  -3 11.6745 1.54938   1-0.26170-0.01838-0.19535 0.70392-0.95109 0.70956
  -2  10  -2 1690.97 26.1546   1-0.29241 0.01416-0.09859 0.60718-0.95781 0.79468
  -2  10  -1 474.852 13.7415   1-0.32347 0.04705 0.01383 0.49477-0.95344 0.86872
  -2  10   0 14.1304 1.82527   1-0.35288 0.07830 0.13789 0.37073-0.93342 0.92710
  -2  10   1 466.607 13.8406   1-0.37853 0.10579 0.26702 0.24162-0.89477 0.96685
  -2  10   2 1244.93 23.0789   1-0.39880 0.12789 0.39343 0.11522-0.83733 0.98782
  -2  10   3  6.2211 2.96183   1-0.41292 0.14385 0.51010-0.00143-0.76380 0.99269
  -2  10   4 1218.93 24.3536   1-0.42109 0.15385 0.61225-0.10356-0.67866 0.98596
  -2  10   5 175.256 9.67214   1-0.42412 0.15871 0.69779-0.18909-0.58675 0.97245
  -2  10   6 392.105 15.4737   1-0.42307 0.15950 0.76681-0.25809-0.49216 0.95627
  -2  10   7 103.681 7.06983   1-0.41899 0.15725 0.82067-0.31194-0.39783 0.94035
  -2  10   8 23.3835  2.8728   1-0.41272 0.15282 0.86127-0.35251-0.30557 0.92648
  -2  11   8 182.046 12.0904   1-0.41135 0.15146 0.85474-0.29512-0.32567 0.94659
  -2  11   7 111.382 8.85533   1-0.41681 0.15508 0.81313-0.25352-0.41560 0.95812
  -2  11   6  215.80 11.7895   1-0.42001 0.15645 0.75924-0.19965-0.50653 0.97064
  -2  11   5 316.112 13.9918   1-0.42023 0.15483 0.69177-0.13220-0.59667 0.98238
  -2  11   4 579.056 18.0038   1-0.41664 0.14940 0.60998-0.05043-0.68339 0.99070
  -2  11   3 72.4993 5.27091   1-0.40844 0.13937 0.51427 0.04527-0.76330 0.99221
  -2  11   2 336.687 12.7197   1-0.39509 0.12419 0.40671 0.15281-0.83259 0.98309
  -2  11   1 95.0981 7.12797   1-0.37653 0.10379 0.29132 0.26819-0.88789 0.95999
  -2  11   0 8.39194 3.85376   1-0.35339 0.07882 0.17366 0.38583-0.92718 0.92087
  -2  11  -1 180.892 9.52118   1-0.32692 0.05052 0.05984 0.49964-0.95053 0.86581
  -2  11  -2 96.0261 7.36653   1-0.29877 0.02053-0.04483 0.60428-0.96001 0.79689
  -2  11  -3 78.0956 5.27845   1-0.27054-0.00953-0.13673 0.69617-0.95905 0.71753
  -2  11  -4 271.535   12.27   1-0.24354-0.03836-0.21425 0.77367-0.95143 0.63150
  -2  11  -5 220.275 11.6537   1-0.21864-0.06510-0.27735 0.83676-0.94049 0.54216
  -2  11  -6 145.694 9.42373   1-0.19629-0.08928-0.32705 0.88644-0.92882 0.45208
  -2  11  -7 82.9099 6.86686   1-0.17665-0.11076-0.36479 0.92417-0.91815 0.36301
  -2  11  -8  226.09 13.5863   1-0.15966-0.12958-0.39215 0.95151-0.90952 0.27598
  -2  12  -7 138.889 10.3106   1-0.18797-0.09942-0.30767 0.91791-0.93696 0.38183
  -2  12  -6 105.639 7.30805   1-0.20727-0.07829-0.26871 0.87897-0.94532 0.46859
  -2  12  -5 190.643 10.5984   1-0.22886-0.05487-0.21862 0.82889-0.95374 0.55542
  -2  12  -4 10.2644  4.0601   1-0.25252-0.02937-0.15639 0.76668-0.96056 0.64064
  -2  12  -3 5.54722 3.39696   1-0.27776-0.00230-0.08154 0.69185-0.96344 0.72193
  -2  12  -2 32.9646 2.32434   1-0.30375 0.02553 0.00552 0.60481-0.95958 0.79647
  -2  12  -1 8.77485 4.06873   1-0.32939 0.05300 0.10307 0.50728-0.94597 0.86127
  -2  12   0 107.396 7.95096   1-0.35335 0.07880 0.20794 0.40242-0.92004 0.91374
  -2  12   1 11.6315 4.42867   1-0.37437 0.10164 0.31578 0.29460-0.88028 0.95239
  -2  12   2 2.78882 4.10503   1-0.39143 0.12054 0.42170 0.18869-0.82670 0.97721
  -2  12   3 17.2218 2.10793   1-0.40401 0.13496 0.52120 0.08920-0.76082 0.98974
  -2  12   4 7.24634 3.19068   1-0.41209 0.14487 0.61090-0.00048-0.68525 0.99257
  -2  12   5 136.921 9.87628   1-0.41604 0.15065 0.68882-0.07838-0.60299 0.98871
  -2  12   6 68.5735 5.15094   1-0.41645 0.15290 0.75429-0.14383-0.51687 0.98099
  -2  12   7 95.1385 7.64218   1-0.41397 0.15225 0.80762-0.19715-0.42920 0.97173
  -2  13   7 181.683 12.4452   1-0.41059 0.14888 0.80407-0.14272-0.43914 0.98168
  -2  13   6 12.7156 5.89596   1-0.41249 0.14895 0.75173-0.09041-0.52376 0.98790
  -2  13   5 12.4553 5.71973   1-0.41162 0.14624 0.68854-0.02722-0.60628 0.99202
  -2  13   4 137.518 9.58513   1-0.40747 0.14026 0.61448 0.04682-0.68470 0.99203
  -2  13   3 33.9454 2.60478   1-0.39960 0.13056 0.53037 0.13091-0.75665 0.98558
  -2  13   2 534.618 17.3704   1-0.38777 0.11689 0.43804 0.22322-0.81973 0.97026
  -2  13   1 119.374 8.18651   1-0.37204 0.09933 0.34037 0.32087-0.87192 0.94404
  -2  13   0 26.1221 2.33351   1-0.35286 0.07831 0.24106 0.42017-0.91203 0.90574
  -2  13  -1 265.832 12.4018   1-0.33104 0.05466 0.14407 0.51714-0.94000 0.85531
  -2  13  -2 561.692 17.2247   1-0.30759 0.02938 0.05303 0.60817-0.95696 0.79386
  -2  13  -3 140.242 9.41731   1-0.28361 0.00356-0.02930 0.69048-0.96487 0.72337
  -2  13  -4 108.518  8.5192   1-0.26004-0.02184-0.10122 0.76238-0.96613 0.64622
  -2  13  -5 99.5866 7.00412   1-0.23763-0.04609-0.16208 0.82322-0.96308 0.56477
  -2  13  -6 28.5804 2.74046   1-0.21687-0.06868-0.21199 0.87312-0.95777 0.48106
  -2  13  -7 172.317 11.7771   1-0.19806-0.08933-0.25160 0.91271-0.95179 0.39667
  -2  14  -6 65.7167 5.50596   1-0.22523-0.06031-0.15689 0.86888-0.96664 0.48994
  -2  14  -5-4.84042 3.20164   1-0.24509-0.03861-0.10760 0.81961-0.96901 0.57071
  -2  14  -4 286.645 13.8384   1-0.26628-0.01559-0.04847 0.76050-0.96866 0.64876
  -2  14  -3 541.865 18.2539   1-0.28829 0.00826 0.02038 0.69166-0.96380 0.72231
  -2  14  -2 57.8759 5.13425   1-0.31047 0.03227 0.09816 0.61390-0.95248 0.78939
  -2  14  -1 29.2015 2.57794   1-0.33199 0.05562 0.18325 0.52883-0.93277 0.84809
  -2  14   0 253.756 12.1608   1-0.35195 0.07742 0.27324 0.43886-0.90316 0.89688
  -2  14   1 9.60911  4.1351   1-0.36953 0.09683 0.36507 0.34704-0.86280 0.93493
  -2  14   2 24.0185 2.61106   1-0.38407 0.11321 0.45547 0.25666-0.81176 0.96229
  -2  14   3  417.28 16.5043   1-0.39519 0.12616 0.54137 0.17078-0.75099 0.97992
  -2  14   4 175.467  11.862   1-0.40278 0.13558 0.62030 0.09187-0.68208 0.98942
  -2  14   5 3.82139 4.41255   1-0.40700 0.14164 0.69057 0.02161-0.60698 0.99273
  -2  14   6 50.2551 3.55535   1-0.40820 0.14467 0.75132-0.03913-0.52766 0.99181
  -2  15   5 393.634 18.4895   1-0.40222 0.13687 0.69462 0.06842-0.60541 0.99117
  -2  15   4 6.49087 4.40233   1-0.39800 0.13082 0.62801 0.13502-0.67764 0.98499
  -2  15   3 38.6153 3.83937   1-0.39073 0.12171 0.55389 0.20912-0.74397 0.97292
  -2  15   2-1.19772 3.78752   1-0.38031 0.10946 0.47379 0.28921-0.80281 0.95336
  -2  15   1 115.078  9.1158   1-0.36684 0.09416 0.38985 0.37313-0.85289 0.92502
  -2  15   0 11.4302 4.27677   1-0.35067 0.07615 0.30465 0.45831-0.89343 0.88717
  -2  15  -1  441.06 16.6332   1-0.33233 0.05597 0.22094 0.54200-0.92438 0.83971
  -2  15  -2 12.6939 5.03013   1-0.31251 0.03432 0.14130 0.62163-0.94636 0.78328
  -2  15  -3 14.7846 5.25633   1-0.29197 0.01194 0.06786 0.69505-0.96057 0.71909
  -2  15  -4 6.79482 5.20493   1-0.27140-0.01046 0.00213 0.76077-0.96855 0.64867
  -2  15  -5 344.778 16.7376   1-0.25140-0.03230-0.05504 0.81793-0.97195 0.57366
  -2  16  -3 596.983 21.2889   1-0.29476 0.01475 0.11344 0.70034-0.95542 0.71395
  -2  16  -2 228.332 13.5187   1-0.31383 0.03566 0.18276 0.63104-0.93876 0.77569
  -2  16  -1 468.806 18.4026   1-0.33213 0.05579 0.25739 0.55643-0.91488 0.83022
  -2  16   0 58.9119 4.69666   1-0.34904 0.07453 0.33544 0.47839-0.88284 0.87659
  -2  16   1 449.508 18.0124   1-0.36396 0.09128 0.41470 0.39915-0.84216 0.91431
  -2  16   2 250.512 13.7059   1-0.37645 0.10561 0.49285 0.32102-0.79290 0.94345
  -2  16   3 490.405 20.1983   1-0.38621 0.11720 0.56768 0.24620-0.73568 0.96464
  -1  17  -2 113.864 7.74605   1-0.25403 0.11321 0.24710 0.61760-0.94072 0.78088
  -1  17  -1  207.91 12.4541   1-0.27132 0.13234 0.32119 0.54353-0.91333 0.83189
  -1  17   0 2.56925 4.06234   1-0.28701 0.14986 0.39767 0.46706-0.87785 0.87482
  -1  17   1 440.493 18.6757   1-0.30062 0.16531 0.47441 0.39034-0.83405 0.90943
  -1  17   2 148.203 10.8754   1-0.31177 0.17829 0.54925 0.31552-0.78224 0.93602
  -1  17   3 19.9292 2.42391   1-0.32027 0.18862 0.62025 0.24453-0.72315 0.95533
  -1  16   4 49.3088 3.73481   1-0.33116 0.20134 0.67769 0.13624-0.66390 0.97448
  -1  16   3 4.46575 4.18341   1-0.32513 0.19347 0.60813 0.20579-0.73143 0.96360
  -1  16   2 11.7295 4.82159   1-0.31612 0.18262 0.53233 0.28157-0.79232 0.94609
  -1  16   1 248.728 13.5484   1-0.30415 0.16882 0.45209 0.36179-0.84527 0.92063
  -1  16   0 82.8928 6.81581   1-0.28945 0.15229 0.36966 0.44421-0.88936 0.88632
  -1  16  -1 338.666 15.2944   1-0.27245 0.13346 0.28756 0.52629-0.92424 0.84279
  -1  16  -2 25.1693   2.619   1-0.25374 0.11291 0.20831 0.60552-0.95020 0.79035
  -1  16  -3 10.3183 5.11433   1-0.23400 0.09133 0.13410 0.67971-0.96812 0.72987
  -1  16  -4 3.15427 4.59268   1-0.21390 0.06940 0.06665 0.74715-0.97930 0.66264
  -1  15  -5-0.61581 3.31625   1-0.18880 0.04245-0.04403 0.80694-0.98519 0.59011
  -1  15  -4 66.6114 4.79586   1-0.20991 0.06540 0.01807 0.74486-0.98219 0.66552
  -1  15  -3 10.9167  2.0758   1-0.23149 0.08881 0.08916 0.67379-0.97387 0.73561
  -1  15  -2    0.00 3.76834   1-0.25284 0.11200 0.16811 0.59485-0.95840 0.79854
  -1  15  -1 165.863 10.6411   1-0.27315 0.13414 0.25303 0.50995-0.93417 0.85271
  -1  15   0 22.1534 2.34353   1-0.29162 0.15444 0.34135 0.42164-0.90004 0.89698
  -1  15   1 150.358 10.1185   1-0.30753 0.17219 0.43012 0.33289-0.85562 0.93097
  -1  15   2 12.7177 2.24191   1-0.32037 0.18687 0.51634 0.24669-0.80132 0.95508
  -1  15   3 6.47301 4.03425   1-0.32991 0.19824 0.59736 0.16568-0.73830 0.97046
  -1  15   4 146.416 10.8317   1-0.33614 0.20630 0.67117 0.09189-0.66818 0.97875
  -1  15   5 73.6634  6.6567   1-0.33927 0.21127 0.73646 0.02662-0.59278 0.98175
  -1  15   6  713.38 23.5968   1-0.33962 0.21346 0.79265-0.02955-0.51385 0.98122
  -1  14   6 5.16345 4.56388   1-0.34398 0.21780 0.79324-0.08101-0.51007 0.97743
  -1  14   5 3.01511 3.86123   1-0.34397 0.21596 0.73502-0.02281-0.59196 0.98092
  -1  14   4 1055.76 25.6067   1-0.34100 0.21115 0.66651 0.04568-0.67052 0.98107
  -1  14   3 15.1602 2.22509   1-0.33463 0.20295 0.58821 0.12397-0.74367 0.97582
  -1  14   2 255.676 12.3925   1-0.32457 0.19105 0.50146 0.21070-0.80921 0.96296
  -1  14   1 154.271  10.142   1-0.31077 0.17542 0.40858 0.30357-0.86511 0.94045
  -1  14   0 430.242 15.3596   1-0.29350 0.15632 0.31269 0.39944-0.90991 0.90684
  -1  14  -1 33.4154 2.47487   1-0.27337 0.13435 0.21739 0.49472-0.94310 0.86163
  -1  14  -2 214.875 11.4293   1-0.25124 0.11038 0.12624 0.58585-0.96524 0.80537
  -1  14  -3 20.9391 2.18897   1-0.22809 0.08541 0.04221 0.66987-0.97778 0.73951
  -1  14  -4 877.044 23.1904   1-0.20489 0.06037-0.03261 0.74467-0.98278 0.66609
  -1  14  -5 64.6146 6.26854   1-0.18243 0.03608-0.09711 0.80915-0.98244 0.58735
  -1  14  -6 50.0778 3.56534   1-0.16130 0.01311-0.15100 0.86303-0.97883 0.50534
  -1  13  -7 160.023 10.9352   1-0.13258-0.01746-0.25064 0.91179-0.96186 0.40995
  -1  13  -6 270.548 13.2426   1-0.15267 0.00447-0.20713 0.86829-0.96968 0.49618
  -1  13  -5 1.57997 3.53293   1-0.17483 0.02847-0.15236 0.81353-0.97660 0.58150
  -1  13  -4 4.43983 4.60134   1-0.19871 0.05418-0.08567 0.74687-0.98071 0.66402
  -1  13  -3 82.7818  5.9353   1-0.22368 0.08098-0.00709 0.66830-0.97960 0.74132
  -1  13  -2 21.1599 1.98988   1-0.24884 0.10797 0.08237 0.57886-0.97057 0.81069
  -1  13  -1 30.9897 2.40288   1-0.27305 0.13402 0.18042 0.48082-0.95101 0.86953
  -1  13   0 3.56853 3.98973   1-0.29509 0.15790 0.28359 0.37767-0.91899 0.91591
  -1  13   1 118.479 8.37776   1-0.31390 0.17854 0.38756 0.27372-0.87375 0.94908
  -1  13   2  11.886 1.97625   1-0.32874 0.19521 0.48794 0.17335-0.81593 0.96967
  -1  13   3 418.332 15.1676   1-0.33931 0.20762 0.58097 0.08033-0.74738 0.97952
  -1  13   4 76.7499 5.96138   1-0.34574 0.21588 0.66404-0.00271-0.67066 0.98120
  -1  13   5 11.1761 4.60802   1-0.34844 0.22041 0.73575-0.07440-0.58849 0.97744
  -1  13   6 730.243 22.3616   1-0.34798 0.22179 0.79579-0.13443-0.50332 0.97067
  -1  13   7 141.361 11.0426   1-0.34495 0.22059 0.84459-0.18322-0.41710 0.96285
  -1  12   8 20.2725 2.51884   1-0.34212 0.21959 0.88754-0.27702-0.31609 0.94025
  -1  12   7 101.315 7.27211   1-0.34784 0.22347 0.84963-0.23912-0.40408 0.94983
  -1  12   6 191.628 11.1501   1-0.35155 0.22535 0.80050-0.19001-0.49319 0.96053
  -1  12   5 85.5446 6.34161   1-0.35262 0.22459 0.73894-0.12846-0.58197 0.97091
  -1  12   4 3.36952 3.75954   1-0.35035 0.22048 0.66411-0.05366-0.66826 0.97879
  -1  12   3 573.893 17.0441   1-0.34398 0.21227 0.57605 0.03439-0.74918 0.98131
  -1  12   2 111.558 7.90709   1-0.33292 0.19938 0.47607 0.13435-0.82138 0.97510
  -1  12   1 2155.64 31.0657   1-0.31695 0.18158 0.36718 0.24322-0.88155 0.95687
  -1  12   0 600.039 16.3862   1-0.29638 0.15917 0.25395 0.35645-0.92730 0.92422
  -1  12  -1 2091.65 30.4878   1-0.27211 0.13307 0.14181 0.46856-0.95783 0.87634
  -1  12  -2 48.0675 4.15654   1-0.24550 0.10463 0.03607 0.57429-0.97419 0.81430
  -1  12  -3 930.911 20.8129   1-0.21808 0.07536-0.05916 0.66950-0.97899 0.74069
  -1  12  -4-8.14411 3.83917   1-0.19118 0.04663-0.14145 0.75177-0.97555 0.65885
  -1  12  -5 347.904 13.8971   1-0.16583 0.01945-0.20997 0.82028-0.96721 0.57210
  -1  12  -6 3.13835 3.84368   1-0.14267-0.00554-0.26514 0.87543-0.95674 0.48322
  -1  12  -7  213.51  11.875   1-0.12201-0.02804-0.30804 0.91831-0.94619 0.39427
  -1  12  -8 35.0932 3.07001   1-0.10390-0.04798-0.34004 0.95029-0.93691 0.30659
  -1  11  -8  39.332 3.32939   1-0.09190-0.06000-0.39689 0.95628-0.91525 0.28492
  -1  11  -7 140.242 10.0187   1-0.11007-0.03999-0.36669 0.92610-0.92622 0.37429
  -1  11  -6  114.98 8.19018   1-0.13117-0.01705-0.32505 0.88448-0.93944 0.46592
  -1  11  -5 232.335 11.0473   1-0.15524 0.00885-0.27014 0.82958-0.95366 0.55854
  -1  11  -4 592.474 16.3117   1-0.18207 0.03751-0.20029 0.75975-0.96672 0.65000
  -1  11  -3 2.33371 3.01281   1-0.21105 0.06832-0.11450 0.67397-0.97545 0.73714
  -1  11  -2  195.43   9.376   1-0.24105 0.10016-0.01318 0.57267-0.97580 0.81590
  -1  11  -1 148.965 8.42434   1-0.27044 0.13139 0.10115 0.45836-0.96345 0.88195
  -1  11   0 4.36322 2.67192   1-0.29732 0.16010 0.22362 0.33590-0.93486 0.93176
  -1  11   1 16.6507 1.95156   1-0.31995 0.18456 0.34762 0.21192-0.88850 0.96381
  -1  11   2 39.8514 3.23692   1-0.33716 0.20361 0.46626 0.09330-0.82540 0.97912
  -1  11   3 4.14536 3.61384   1-0.34864 0.21693 0.57391-0.01434-0.74877 0.98089
  -1  11   4 501.803 15.9592   1-0.35480 0.22492 0.66719-0.10760-0.66287 0.97339
  -1  11   5 510.929  16.746   1-0.35646 0.22841 0.74491-0.18531-0.57187 0.96080
  -1  11   6 62.6262 4.95103   1-0.35459 0.22838 0.80755-0.24793-0.47916 0.94650
  -1  11   7 282.651  13.811   1-0.35008 0.22570 0.85646-0.29683-0.38709 0.93283
  -1  11   8  276.78 14.0958   1-0.34363 0.22109 0.89335-0.33370-0.29708 0.92122
  -1  10   9 86.3871 6.98627   1-0.33579 0.21507 0.92487-0.41607-0.18568 0.88821
  -1  10   8 0.59112  4.6168   1-0.34427 0.22171 0.90033-0.39155-0.27376 0.89789
  -1  10   7 1230.35 27.4694   1-0.35152 0.22713 0.86510-0.35633-0.36558 0.91131
  -1  10   6 162.293 9.95227   1-0.35698 0.23075 0.81709-0.30833-0.46061 0.92793
  -1  10   5-4.43132 4.25038   1-0.35984 0.23178 0.75402-0.24528-0.55752 0.94644
  -1  10   4 197.487  9.6901   1-0.35903 0.22914 0.67378-0.16506-0.65384 0.96435
  -1  10   3-3.39416 2.99336   1-0.35332 0.22159 0.57519-0.06649-0.74566 0.97777
  -1  10   2 1161.14 21.1216   1-0.34151 0.20794 0.45903 0.04965-0.82779 0.98149
  -1  10   1 51.5643 4.14617   1-0.32293 0.18753 0.32911 0.17956-0.89458 0.96987
  -1  10   0 66.0734 4.28123   1-0.29790 0.16067 0.19242 0.31624-0.94166 0.93856
  -1  10  -1 14.6021 1.66456   1-0.26789 0.12883 0.05789 0.45075-0.96770 0.88619
  -1  10  -2 1895.00  26.228   1-0.23521 0.09431-0.06607 0.57469-0.97495 0.81504
  -1  10  -3 41.5845  3.5679   1-0.20230 0.05957-0.17369 0.68230-0.96831 0.72999
  -1  10  -4 1096.98 21.1961   1-0.17111 0.02654-0.26257 0.77116-0.95343 0.63670
  -1  10  -5 51.0925 4.75779   1-0.14284-0.00356-0.33299 0.84156-0.93521 0.54009
  -1  10  -6 138.188 8.83207   1-0.11801-0.03023-0.38681 0.89537-0.91718 0.44365
  -1  10  -7  893.14 22.3418   1-0.09668-0.05339-0.42643 0.93496-0.90145 0.34952
  -1  10  -8 8.92239 4.02127   1-0.07866-0.07325-0.45419 0.96271-0.88913 0.25878
  -1  10  -9  91.866 7.36179   1-0.06362-0.09012-0.47212 0.98063-0.88059 0.17184
  -1   9  -9 19.3349 2.42522   1-0.04975-0.10400-0.52655 0.98418-0.84974 0.14098
  -1   9  -8 107.191 8.07218   1-0.06416-0.08776-0.51161 0.96926-0.85820 0.22785
  -1   9  -7  34.313 2.84972   1-0.08176-0.06832-0.48695 0.94462-0.87138 0.31943
  -1   9  -6  72.434 5.16227   1-0.10304-0.04521-0.45024 0.90793-0.88921 0.41567
  -1   9  -5 72.0211 4.95454   1-0.12838-0.01803-0.39857 0.85627-0.91096 0.51582
  -1   9  -4 607.119 15.2098   1-0.15797 0.01339-0.32864 0.78636-0.93467 0.61794
  -1   9  -3 545.298  13.927   1-0.19146 0.04872-0.23743 0.69516-0.95663 0.71830
  -1   9  -2 407.362 11.6328   1-0.22765 0.08674-0.12347 0.58122-0.97098 0.81105
  -1   9  -1 61.6913 4.01998   1-0.26423 0.12516 0.01128 0.44649-0.97031 0.88879
  -1   9   0 46.4071 3.56834   1-0.29804 0.16080 0.16006 0.29772-0.94771 0.94459
  -1   9   1 76.0761  5.5343   1-0.32595 0.19055 0.31195 0.14585-0.89973 0.97501
  -1   9   2 437.042 12.3467   1-0.34602 0.21244 0.45512 0.00270-0.82818 0.98187
  -1   9   3 434.923 12.7721   1-0.35799 0.22625 0.58068-0.12284-0.73919 0.97129
  -1   9   4  451.31 13.4458   1-0.36296 0.23305 0.68451-0.22665-0.64031 0.95082
  -1   9   5 164.777 8.84825   1-0.36261 0.23454 0.76658-0.30871-0.53803 0.92694
  -1   9   6 79.3886 5.53548   1-0.35853 0.23229 0.82920-0.37131-0.43676 0.90407
  -1   9   7    0.00 3.65105   1-0.35199 0.22759 0.87545-0.41755-0.33895 0.88467
  -1   9   8 641.192 19.8671   1-0.34388 0.22131 0.90830-0.45038-0.24567 0.86979
  -1   9   9 171.607 11.0772   1-0.33477 0.21404 0.93028-0.47234-0.15716 0.85968
  -1   8  10 359.347 16.4343   1-0.32244 0.20353 0.94592-0.53884-0.04093 0.82185
  -1   8   9 225.618 13.1481   1-0.33258 0.21183 0.93578-0.52871-0.12402 0.82653
  -1   8   8 15.6868  2.2681   1-0.34229 0.21971 0.91697-0.50992-0.21236 0.83647
  -1   8   7 56.6139 3.98553   1-0.35128 0.22687 0.88731-0.48028-0.30651 0.85222
  -1   8   6 198.385 9.95182   1-0.35900 0.23276 0.84387-0.43685-0.40669 0.87399
  -1   8   5 628.132 16.1304   1-0.36453 0.23645 0.78289-0.37589-0.51228 0.90118
  -1   8   4 104.877 6.57454   1-0.36640 0.23649 0.70004-0.29306-0.62110 0.93159
  -1   8   3 8.81788 3.14527   1-0.36260 0.23085 0.59139-0.18443-0.72836 0.96044
  -1   8   2 76.9397 5.20033   1-0.35076 0.21718 0.45554-0.04859-0.82604 0.97972
  -1   8   1  40.473 3.29122   1-0.32910 0.19367 0.29664 0.11029-0.90386 0.97914
  -1   8   0 1758.20 21.5933   1-0.29767 0.16041 0.12616 0.28076-0.95297 0.94984
  -1   8  -1 4.56742  2.5627   1-0.25914 0.12005-0.03973 0.44663-0.97083 0.88930
  -1   8  -2 61.1882 4.68839   1-0.21787 0.07695-0.18652 0.59340-0.96287 0.80294
  -1   8  -3 258.362 9.30618   1-0.17803 0.03527-0.30646 0.71333-0.93907 0.70073
  -1   8  -4 7.51456 1.33147   1-0.14226-0.00234-0.39876 0.80561-0.90913 0.59238
  -1   8  -5 150.558 8.06496   1-0.11162-0.03481-0.46675 0.87358-0.87980 0.48465
  -1   8  -6 85.7414 6.73681   1-0.08612-0.06214-0.51501 0.92182-0.85475 0.38119
  -1   8  -7 50.4542  4.7114   1-0.06527-0.08483-0.54784 0.95464-0.83546 0.28350
  -1   8  -8 9.81683 4.04758   1-0.04840-0.10353-0.56870 0.97549-0.82215 0.19179
  -1   8  -9 158.236 10.3803   1-0.03490-0.11887-0.58019 0.98696-0.81445 0.10568
  -1   8 -10 156.427 10.3126   1-0.02422-0.13138-0.58417 0.99092-0.81174 0.02457
  -1   7 -10  134.78 10.0855   1-0.00965-0.14597-0.63332 0.98921-0.77397-0.01321
  -1   7  -9 2.11454 3.34338   1-0.01914-0.13464-0.63257 0.98847-0.77463 0.06586
  -1   7  -8 25.9255 2.23862   1-0.03145-0.12050-0.62491 0.98082-0.78072 0.15035
  -1   7  -7 347.813 12.9271   1-0.04719-0.10292-0.60847 0.96440-0.79319 0.24122
  -1   7  -6 407.842 13.2278   1-0.06717-0.08111-0.58052 0.93647-0.81295 0.33938
  -1   7  -5 584.529 14.3866   1-0.09230-0.05414-0.53716 0.89312-0.84047 0.44531
  -1   7  -4 116.674 6.37356   1-0.12351-0.02109-0.47303 0.82901-0.87511 0.55836
  -1   7  -3 280.059 9.02142   1-0.16135 0.01858-0.38158 0.73758-0.91377 0.67541
  -1   7  -2 620.395 12.6195   1-0.20517 0.06423-0.25668 0.61270-0.94908 0.78913
  -1   7  -1 421.344 10.0514   1-0.25210 0.11300-0.09668 0.45271-0.96852 0.88698
  -1   7   0 71.0921 4.41566   1-0.29663 0.15936 0.09008 0.26597-0.95739 0.95425
  -1   7   1 562.892 11.7268   1-0.33246 0.19702 0.28387 0.07219-0.90683 0.98210
  -1   7   2 1869.48 22.3428   1-0.35581 0.22221 0.46172-0.10564-0.82049 0.97416
  -1   7   3 117.705 6.32242   1-0.36704 0.23528 0.60863-0.25253-0.71165 0.94373
  -1   7   4 47.6302 3.94907   1-0.36909 0.23916 0.72111-0.36500-0.59454 0.90502
  -1   7   5 266.749 10.0154   1-0.36527 0.23718 0.80311-0.44698-0.47884 0.86772
  -1   7   6 131.996 8.00738   1-0.35808 0.23182 0.86090-0.50475-0.36932 0.83661
  -1   7   7 814.406  19.881   1-0.34912 0.22470 0.90031-0.54415-0.26754 0.81323
  -1   7   8  81.438 5.74773   1-0.33929 0.21670 0.92590-0.56972-0.17336 0.79745
  -1   7   9 53.5763 4.00812   1-0.32907 0.20831 0.94096-0.58476-0.08600 0.78850
  -1   7  10 63.7915 5.48803   1-0.31866 0.19974 0.94779-0.59158-0.00451 0.78542
  -1   6  10 7.87923 5.17848   1-0.31356 0.19462 0.94851-0.64316 0.03613 0.74476
  -1   6   9 206.233 11.8213   1-0.32407 0.20330 0.94529-0.63996-0.04291 0.74541
  -1   6   8 100.777 6.48205   1-0.33466 0.21206 0.93450-0.62919-0.12826 0.75235
  -1   6   7 99.2097 7.28664   1-0.34520 0.22077 0.91385-0.60855-0.22129 0.76697
  -1   6   6 265.617 10.7177   1-0.35537 0.22909 0.87982-0.57454-0.32347 0.79075
  -1   6   5  688.67 15.5626   1-0.36436 0.23625 0.82715-0.52189-0.43593 0.82480
  -1   6   4 680.887 14.4906   1-0.37057 0.24063 0.74836-0.44311-0.55837 0.86884
  -1   6   3 1896.71 22.2217   1-0.37104 0.23927 0.63399-0.32877-0.68679 0.91886
  -1   6   2-2.42018 2.59396   1-0.36121 0.22760 0.47578-0.17056-0.81006 0.96372
  -1   6   1 1537.73 18.0185   1-0.33620 0.20075 0.27479 0.03041-0.90835 0.98361
  -1   6   0 134.524 5.48515   1-0.29470 0.15743 0.05086 0.25432-0.96085 0.95770
  -1   6  -1 1485.51 17.4715   1-0.24231 0.10320-0.16182 0.46699-0.96206 0.88050
  -1   6  -2 247.352 7.45506   1-0.18854 0.04759-0.33579 0.64094-0.92712 0.76716
  -1   6  -3 2522.64 24.6465   1-0.14062-0.00217-0.46343 0.76856-0.87807 0.63971
  -1   6  -4 501.043 11.9318   1-0.10126-0.04336-0.55113 0.85624-0.83053 0.51376
  -1   6  -5 460.194 12.1903   1-0.07021-0.07624-0.60905 0.91414-0.79159 0.39641
  -1   6  -6 24.2304  1.9651   1-0.04614-0.10215-0.64593 0.95101-0.76301 0.28944
  -1   6  -7 5.44828 2.91222   1-0.02760-0.12252-0.66804 0.97310-0.74420 0.19222
  -1   6  -8 82.5603  5.6034   1-0.01339-0.13856-0.67954 0.98458-0.73378 0.10339
  -1   6  -9 45.4333  3.5941   1-0.00259-0.15120-0.68313 0.98816-0.73030 0.02151
  -1   6 -10  131.10 9.55262   1 0.00549-0.16111-0.68056 0.98557-0.73248-0.05471
  -1   5 -10 82.1721 6.63965   1 0.02105-0.17668-0.72541 0.97955-0.68746-0.09974
  -1   5  -9 275.794 12.7592   1 0.01458-0.16838-0.73124 0.98540-0.68158-0.02722
  -1   5  -8 1255.70 24.2889   1 0.00559-0.15756-0.73179 0.98597-0.68134 0.05094
  -1   5  -7 857.413 18.8539   1-0.00664-0.14349-0.72555 0.97974-0.68826 0.13627
  -1   5  -6 369.372 11.5639   1-0.02312-0.12518-0.71002 0.96423-0.70430 0.23071
  -1   5  -5 769.947 15.2035   1-0.04527-0.10119-0.68113 0.93536-0.73177 0.33659
  -1   5  -4 19.3938  1.3754   1-0.07507-0.06956-0.63211 0.88636-0.77292 0.45614
  -1   5  -3 143.676 5.90573   1-0.11487-0.02793-0.55218 0.80645-0.82836 0.58999
  -1   5  -2 766.104 12.1402   1-0.16651 0.02555-0.42599 0.68026-0.89303 0.73306
  -1   5  -1  186.29   5.988   1-0.22844 0.08932-0.23862 0.49292-0.94901 0.86745
  -1   5   0 11.0939 0.99719   1-0.29148 0.15419 0.00682 0.24749-0.96311 0.95995
  -1   5   1  460.88 9.36319   1-0.34057 0.20511 0.27129-0.01696-0.90787 0.98312
  -1   5   2 414.497 9.47579   1-0.36694 0.23332 0.50083-0.24649-0.79213 0.94578
  -1   5   3 911.218 14.7857   1-0.37408 0.24230 0.66937-0.41501-0.65022 0.88228
  -1   5   4 59.4169 3.91546   1-0.37012 0.24017 0.78211-0.52773-0.50955 0.82000
  -1   5   5 378.333 11.4746   1-0.36114 0.23302 0.85444-0.60005-0.38149 0.77035
  -1   5   6  128.27 7.28845   1-0.35035 0.22407 0.89974-0.64533-0.26790 0.73517
  -1   5   7 1100.85 21.8518   1-0.33918 0.21473 0.92704-0.67261-0.16713 0.71280
  -1   5   8 742.224 19.5538   1-0.32816 0.20554 0.94200-0.68756-0.07679 0.70086
  -1   5   9  455.17  16.129   1-0.31745 0.19667 0.94812-0.69366 0.00532 0.69716
  -1   5  10 89.2012 6.77636   1-0.30703 0.18809 0.94755-0.69308 0.08097 0.69992
  -1   5  11  81.074 7.47916   1-0.29684 0.17972 0.94164-0.68715 0.15153 0.70776
  -1   4  11 134.233 10.4763   1-0.28927 0.17215 0.93544-0.73181 0.19622 0.66306
  -1   4  10 11.9425 2.21515   1-0.29901 0.18006 0.94434-0.74073 0.12982 0.65105
  -1   4   9-1.50056 4.66543   1-0.30906 0.18827 0.94870-0.74511 0.05863 0.64384
  -1   4   8 12.5647 2.08641   1-0.31956 0.19694 0.94742-0.74385-0.01884 0.64290
  -1   4   7 359.729 12.4753   1-0.33068 0.20621 0.93866-0.73510-0.10462 0.65028
  -1   4   6 607.749 14.6187   1-0.34247 0.21618 0.91926-0.71571-0.20151 0.66877
  -1   4   5 51.4258 3.78175   1-0.35477 0.22664 0.88365-0.68012-0.31325 0.70211
  -1   4   4 96.9456 5.63506   1-0.36664 0.23667 0.82189-0.61838-0.44411 0.75455
  -1   4   3 124.252 5.83285   1-0.37511 0.24331 0.71658-0.51309-0.59641 0.82845
  -1   4   2 2883.48 22.8846   1-0.37270 0.23906 0.54159-0.33811-0.76185 0.91549
  -1   4   1 2257.60 18.6947   1-0.34598 0.21051 0.27683-0.07337-0.90424 0.97947
  -1   4   0 3064.96 21.0345   1-0.28618 0.14888-0.04511 0.24856-0.96356 0.96039
  -1   4  -1 1632.09 15.6161   1-0.20817 0.06903-0.33240 0.53582-0.92458 0.84301
  -1   4  -2 2735.84 21.1899   1-0.13704-0.00393-0.52926 0.73267-0.84042 0.68045
  -1   4  -3  332.83 8.19308   1-0.08308-0.05972-0.64688 0.85027-0.75994 0.52155
  -1   4  -4 9.64352 1.09104   1-0.04467-0.09996-0.71401 0.91738-0.69972 0.38293
  -1   4  -5 4.61467 1.19337   1-0.01759-0.12889-0.75148 0.95484-0.65991 0.26472
  -1   4  -6 724.087 15.5324   1 0.00165-0.14996-0.77124 0.97458-0.63649 0.16289
  -1   4  -7 64.0623 4.74478   1 0.01542-0.16557-0.77981 0.98314-0.62545 0.07344
  -1   4  -8 28.2447 2.31678   1 0.02526-0.17724-0.78081 0.98412-0.62365-0.00676
  -1   4  -9 122.026 8.49313   1 0.03218-0.18599-0.77628 0.97957-0.62879-0.08002
  -1   4 -10  22.957 2.50849   1 0.03685-0.19249-0.76739 0.97067-0.63923-0.14799
  -1   4 -11 13.7905 5.24452   1 0.03971-0.19719-0.75484 0.95810-0.65374-0.21188
  -1   3 -11 32.5158 2.92922   1 0.05391-0.21141-0.79152 0.94391-0.60748-0.25815
  -1   3 -10 194.936 10.8568   1 0.05269-0.20834-0.80609 0.95849-0.58820-0.19902
  -1   3  -9 126.821  8.8375   1 0.04994-0.20377-0.81762 0.97005-0.57241-0.13641
  -1   3  -8 1787.03 28.0331   1 0.04531-0.19730-0.82571 0.97815-0.56121-0.06921
  -1   3  -7 154.439  7.8912   1 0.03821-0.18837-0.82956 0.98202-0.55622 0.00421
  -1   3  -6 333.006 10.4292   1 0.02774-0.17606-0.82773 0.98020-0.55980 0.08619
  -1   3  -5 7.68534 2.92287   1 0.01243-0.15892-0.81749 0.96998-0.57553 0.18032
  -1   3  -4 815.059 13.3146   1-0.01022-0.13443-0.79345 0.94595-0.60879 0.29199
  -1   3  -3 30.9766 2.35724   1-0.04451-0.09831-0.74436 0.89688-0.66732 0.42893
  -1   3  -2 20.0759 1.53782   1-0.09747-0.04351-0.64602 0.79856-0.75929 0.59930
  -1   3  -1 465.533 7.74815   1-0.17727 0.03812-0.45114 0.60369-0.87869 0.79711
  -1   3   0 91.3364 3.78486   1-0.27709 0.13977-0.11130 0.26388-0.96063 0.95745
  -1   3   1 196.577 5.38319   1-0.35313 0.21766 0.29840-0.14581-0.89464 0.96986
  -1   3   2 189.618 5.94026   1-0.37742 0.24378 0.60487-0.45226-0.70964 0.86327
  -1   3   3 30.8834 2.24315   1-0.37212 0.24030 0.77637-0.62374-0.51698 0.74902
  -1   3   4 1661.68 19.7946   1-0.35849 0.22851 0.86564-0.71300-0.35740 0.66784
  -1   3   5 658.707 13.7159   1-0.34422 0.21607 0.91234-0.75968-0.22917 0.61801
  -1   3   6 458.236 12.8078   1-0.33113 0.20482 0.93634-0.78367-0.12360 0.59085
  -1   3   7 168.224 8.81784   1-0.31937 0.19490 0.94719-0.79450-0.03367 0.57932
  -1   3   8 1295.67 24.7829   1-0.30870 0.18606 0.94964-0.79694 0.04539 0.57867
  -1   3   9 295.874 13.0461   1-0.29881 0.17801 0.94621-0.79349 0.11671 0.58575
  -1   3  10 124.172 9.87983   1-0.28945 0.17048 0.93828-0.78554 0.18239 0.59848
  -1   3  11    0.00 4.12097   1-0.28041 0.16328 0.92661-0.77385 0.24386 0.61541
  -1   2  11 134.667 10.6112   1-0.27028 0.15313 0.91471-0.81282 0.29402 0.56524
  -1   2  10 66.6176 5.55113   1-0.27836 0.15937 0.92875-0.82688 0.23818 0.54267
  -1   2   9 10.5137 4.32753   1-0.28667 0.16586 0.93981-0.83796 0.17903 0.52342
  -1   2   8 298.638 12.0259   1-0.29546 0.17281 0.94745-0.84562 0.11534 0.50871
  -1   2   7 376.194   12.33   1-0.30502 0.18054 0.95084-0.84902 0.04524 0.50040
  -1   2   6 9.94191  1.3966   1-0.31580 0.18948 0.94837-0.84656-0.03424 0.50147
  -1   2   5 990.456 16.3703   1-0.32840 0.20025 0.93673-0.83494-0.12808 0.51691
  -1   2   4 1392.52 17.4215   1-0.34357 0.21358 0.90859-0.80682-0.24503 0.55545
  -1   2   3 3511.27 24.9359   1-0.36153 0.22971 0.84575-0.74400-0.40042 0.63244
  -1   2   2 3139.45 21.1096   1-0.37773 0.24407 0.69880-0.59706-0.61588 0.76950
  -1   2   1 1393.76 12.5103   1-0.36319 0.22770 0.35206-0.25034-0.87079 0.94601
  -1   2   0 309.909 5.77534   1-0.25972 0.12240-0.20708 0.30879-0.94909 0.94590
  -1   2  -1 1263.60 11.4702   1-0.12798-0.01118-0.60466 0.70635-0.78906 0.70746
  -1   2  -2 3230.37 20.2638   1-0.04519-0.09580-0.77149 0.87316-0.63569 0.47569
  -1   2  -3 1116.05 13.5767   1 0.00073-0.14356-0.83795 0.93960-0.54575 0.30735
  -1   2  -4 1078.97 14.9758   1 0.02749-0.17215-0.86558 0.96722-0.49940 0.18259
  -1   2  -5 924.916 15.2377   1 0.04399-0.19049-0.87604 0.97767-0.47922 0.08401
  -1   2  -6  1.1415 2.38763   1 0.05452-0.20285-0.87754 0.97914-0.47515 0.00153
  -1   2  -7 1183.79 20.6617   1 0.06124-0.21141-0.87354 0.97513-0.48147-0.07055
  -1   2  -8 129.111  8.0929   1 0.06537-0.21737-0.86567 0.96724-0.49482-0.13561
  -1   2  -9 26.9332 2.26156   1 0.06759-0.22143-0.85472 0.95628-0.51310-0.19574
  -1   2 -10  17.952 2.20183   1 0.06835-0.22402-0.84109 0.94263-0.53495-0.25228
  -1   2 -11 74.1984  6.5973   1 0.06790-0.22541-0.82497 0.92650-0.55948-0.30616
  -1   1 -11 1.22468 4.06179   1 0.08151-0.23902-0.85500 0.90566-0.51027-0.35538
  -1   1 -10 0.53225 3.72572   1 0.08360-0.23928-0.87213 0.92280-0.48013-0.30712
  -1   1  -9 470.666 15.8602   1 0.08482-0.23867-0.88714 0.93782-0.45168-0.25716
  -1   1  -8 68.5777 5.08812   1 0.08502-0.23703-0.90001 0.95072-0.42553-0.20491
  -1   1  -7 630.396 15.1568   1 0.08394-0.23412-0.91068 0.96140-0.40257-0.14946
  -1   1  -6 249.094 8.82112   1 0.08116-0.22950-0.91887 0.96961-0.38427-0.08936
  -1   1  -5 133.718 6.16353   1 0.07592-0.22243-0.92399 0.97475-0.37307-0.02216
  -1   1  -4 739.638 12.2064   1 0.06678-0.21146-0.92464 0.97541-0.37343 0.05661
  -1   1  -3 2757.12 20.6543   1 0.05069-0.19353-0.91708 0.96787-0.39434 0.15592
  -1   1  -2 598.235  8.6223   1 0.01999-0.16099-0.88951 0.94031-0.45606 0.29605
  -1   1  -1 50.8923  2.6364   1-0.04832-0.09085-0.79270 0.84352-0.60884 0.52723
  -1   1   0-1.09925 1.75923   1-0.21831 0.08098-0.37863 0.42947-0.90439 0.90119
  -1   1   1 28.8059 2.12318   1-0.37665 0.24115 0.48182-0.43097-0.79964 0.87484
  -1   1   2  799.02 10.3243   1-0.36392 0.23025 0.82394-0.77307-0.44245 0.59605
  -1   1   3 2393.29 19.8131   1-0.33794 0.20611 0.91326-0.86237-0.23484 0.46685
  -1   1   4  743.70 12.4672   1-0.31967 0.18967 0.94239-0.89149-0.10505 0.41547
  -1   1   5 733.958 13.7356   1-0.30649 0.17832 0.95180-0.90088-0.01072 0.39954
  -1   1   6  253.79 9.06599   1-0.29619 0.16986 0.95233-0.90140 0.06535 0.40187
  -1   1   7 285.197 10.6794   1-0.28755 0.16305 0.94778-0.89682 0.13095 0.41468
  -1   1   8 50.8131 3.23198   1-0.27985 0.15719 0.93967-0.88870 0.19003 0.43401
  -1   1   9  161.93 9.85663   1-0.27269 0.15186 0.92871-0.87772 0.24479 0.45765
  -1   1  10 -8.6479 4.25585   1-0.26577 0.14678 0.91523-0.86422 0.29656 0.48428
  -1   1  11 51.8465 4.40264   1-0.25893 0.14177 0.89936-0.84834 0.34618 0.51307
  -1   0  11 481.707 18.1009   1-0.24645 0.12928 0.88024-0.88009 0.39970 0.45954
  -1   0  10-0.53433 4.10429   1-0.25182 0.13281 0.89725-0.89711 0.35673 0.42411
  -1   0   9 309.177 12.9043   1-0.25698 0.13614 0.91224-0.91212 0.31295 0.38947
  -1   0   8-1.59218 3.28236   1-0.26203 0.13936 0.92526-0.92516 0.26806 0.35596
  -1   0   7 194.236 9.10517   1-0.26710 0.14259 0.93633-0.93624 0.22155 0.32407
  -1   0   6    0.00 2.60267   1-0.27240 0.14605 0.94537-0.94531 0.17252 0.29469
  -1   0   5 755.438  13.796   1-0.27830 0.15012 0.95217-0.95212 0.11935 0.26946
  -1   0   4 2.26158 1.95858   1-0.28556 0.15555 0.95608-0.95604 0.05861 0.25180
  -1   0   3 194.976 5.85986   1-0.29599 0.16414 0.95505-0.95503-0.01834 0.25034
  -1   0   2 3.49928 2.05367   1-0.31513 0.18145 0.93954-0.93953-0.14068 0.29427
  -1   0   1 231.321 5.00777   1-0.36579 0.23027 0.79954-0.79956-0.48450 0.55969
  -1   0   0 13.2418 0.90943   1-0.06867-0.06867-0.78081 0.78078-0.62259 0.61938
  -1   0  -1  137.08  3.8811   1 0.06557-0.20475-0.95804 0.95799-0.27758 0.19596
  -1   0  -2 0.33522 2.16383   1 0.09156-0.23257-0.97027 0.97020-0.22196 0.06194
  -1   0  -3 87.1144 4.26915   1 0.10113-0.24398-0.96972 0.96964-0.21997-0.01845
  -1   0  -4  1.6995 2.19404   1 0.10524-0.24993-0.96539 0.96530-0.23619-0.08064
  -1   0  -5  322.80 9.26787   1 0.10676-0.25328-0.95883 0.95871-0.26069-0.13455
  -1   0  -6 4.82972 2.06828   1 0.10675-0.25511-0.95041 0.95028-0.28965-0.18399
  -1   0  -7 1294.62 21.8864   1 0.10570-0.25589-0.94023 0.94009-0.32127-0.23078
  -1   0  -8 1.98871 2.72679   1 0.10385-0.25588-0.92831 0.92815-0.35461-0.27584
  -1   0  -9 507.402 16.1439   1 0.10133-0.25519-0.91459 0.91441-0.38912-0.31973
  -1   0 -10 3.20593  3.4628   1 0.09822-0.25391-0.89902 0.89882-0.42447-0.36279
  -1   0 -11 660.175 21.3026   1 0.09454-0.25207-0.88150 0.88128-0.46043-0.40523
  -1  -1 -11 3.70613 3.38321   1 0.10686-0.26440-0.90442 0.85334-0.41056-0.45511
  -1  -1 -10 -2.1644 3.58925   1 0.11199-0.26770-0.92172 0.87065-0.36875-0.41852
  -1  -1  -9 463.807 15.7283   1 0.11684-0.27071-0.93702 0.88597-0.32644-0.38242
  -1  -1  -8 67.2277 5.18636   1 0.12147-0.27351-0.95041 0.89938-0.28347-0.34699
  -1  -1  -7 635.769 15.4189   1 0.12597-0.27617-0.96194 0.91093-0.23955-0.31250
  -1  -1  -6  254.26 9.12672   1 0.13043-0.27880-0.97162 0.92062-0.19426-0.27939
  -1  -1  -5 129.531 5.87565   1 0.13506-0.28160-0.97941 0.92843-0.14683-0.24841
  -1  -1  -4 801.763 12.8084   1 0.14019-0.28489-0.98514 0.93417-0.09585-0.22099
  -1  -1  -3 2796.64 21.2406   1 0.14649-0.28936-0.98831 0.93736-0.03824-0.20019
  -1  -1  -2 631.485  8.9155   1 0.15568-0.29671-0.98730 0.93637 0.03388-0.19391
  -1  -1  -1  49.953  2.8807   1 0.17341-0.31260-0.97406 0.92314 0.14894-0.23056
  -1  -1   0 2.28023 1.94609   1 0.22886-0.36622-0.82883 0.77793 0.51552-0.51874
  -1  -1   1 25.8942 1.84703   1-0.12812-0.00740 0.85349-0.90438 0.50210-0.42692
  -1  -1   2 749.221 9.44839   1-0.21790 0.08421 0.93992-0.99079 0.25764-0.10406
  -1  -1   3 2342.10 19.0885   1-0.23590 0.10404 0.94369-0.99454 0.22633 0.00566
  -1  -1   4 731.512 12.1906   1-0.24232 0.11230 0.94007-0.99090 0.23415 0.07625
  -1  -1   5 708.131 13.2853   1-0.24467 0.11648 0.93371-0.98453 0.25559 0.13321
  -1  -1   6  240.44  8.7052   1-0.24500 0.11865 0.92541-0.97621 0.28333 0.18387
  -1  -1   7 286.694 10.4379   1-0.24409 0.11957 0.91534-0.96613 0.31449 0.23112
  -1  -1   8 45.7162 3.88148   1-0.24229 0.11961 0.90353-0.95430 0.34772 0.27629
  -1  -1   9 144.962 9.31143   1-0.23979 0.11894 0.88995-0.94070 0.38228 0.32014
  -1  -1  10 9.00156 3.39047   1-0.23667 0.11765 0.87451-0.92524 0.41776 0.36306
  -1  -1  11 48.2802 4.25094   1-0.23298 0.11580 0.85713-0.90785 0.45389 0.40533
  -1  -2  11 135.344 10.1012   1-0.21870 0.10151 0.82995-0.93154 0.50801 0.35121
  -1  -2  10 60.5985 4.22817   1-0.22054 0.10152 0.84688-0.94849 0.47868 0.30213
  -1  -2   9  9.1445 4.08955   1-0.22141 0.10055 0.86165-0.96327 0.45143 0.25098
  -1  -2   8  270.02 11.2989   1-0.22108 0.09838 0.87422-0.97586 0.42706 0.19694
  -1  -2   7 336.856 11.4272   1-0.21919 0.09466 0.88440-0.98605 0.40689 0.13871
  -1  -2   6 6.78134 1.47524   1-0.21507 0.08870 0.89174-0.99341 0.39310 0.07409
  -1  -2   5 962.128 15.6034   1-0.20748 0.07928 0.89514-0.99683 0.38966-0.00087
  -1  -2   4 1297.71 16.2495   1-0.19376 0.06373 0.89167-0.99337 0.40456-0.09418
  -1  -2   3 3270.04 22.8017   1-0.16735 0.03548 0.87206-0.97378 0.45596-0.22398
  -1  -2   2 2921.34 19.0532   1-0.10816-0.02555 0.79748-0.89921 0.59101-0.43744
  -1  -2   1 1326.18 11.7402   1 0.04999-0.18553 0.44936-0.55111 0.89297-0.81781
  -1  -2   0  329.72 6.06522   1 0.23728-0.37465-0.46395 0.36218 0.85868-0.86192
  -1  -2  -1 1454.84 12.9428   1 0.22763-0.36683-0.85148 0.74970 0.47733-0.55897
  -1  -2  -2 3508.23 22.0245   1 0.20066-0.34170-0.94500 0.84320 0.26254-0.42258
  -1  -2  -3 1221.39 14.5902   1 0.18238-0.32525-0.97480 0.87298 0.13218-0.37062
  -1  -2  -4 1125.11 15.7304   1 0.16953-0.31424-0.98487 0.88303 0.03861-0.35547
  -1  -2  -5 979.291 16.2083   1 0.15967-0.30621-0.98632 0.88447-0.03649-0.35877
  -1  -2  -6 4.79519 2.61271   1 0.15149-0.29987-0.98288 0.88101-0.10117-0.37249
  -1  -2  -7 1185.23 21.3183   1 0.14426-0.29447-0.97605 0.87416-0.15944-0.39262
  -1  -2  -8 129.126 8.23578   1 0.13756-0.28961-0.96649 0.86459-0.21351-0.41697
  -1  -2  -9 26.2025 2.37696   1 0.13112-0.28500-0.95454 0.85262-0.26466-0.44421
  -1  -2 -10  9.3568 6.15366   1 0.12475-0.28047-0.94031 0.83838-0.31373-0.47355
  -1  -2 -11 81.5276 6.27135   1 0.11832-0.27587-0.92385 0.82190-0.36126-0.50442
   0  -2 -11 11.0833 4.76948   1 0.19478-0.21498-0.92259 0.82067-0.32842-0.53406
   0  -2 -10  4.3076 4.44017   1 0.20201-0.22038-0.93800 0.83609-0.27693-0.50714
   0  -2  -9 34.5429 2.80077   1 0.20934-0.22587-0.95088 0.84899-0.22308-0.48258
   0  -2  -8 62.8602 5.03991   1 0.21694-0.23164-0.96105 0.85918-0.16601-0.46125
   0  -2  -7 366.862  11.702   1 0.22507-0.23793-0.96812 0.86627-0.10441-0.44445
   0  -2  -6 482.517 12.1832   1 0.23410-0.24513-0.97127 0.86944-0.03618-0.43427
   0  -2  -5 2501.26 24.9346   1 0.24461-0.25381-0.96887 0.86705 0.04221-0.43425
   0  -2  -4 239.728 7.08884   1 0.25751-0.26487-0.95724 0.85544 0.13719-0.45083
   0  -2  -3 2226.91 18.4844   1 0.27414-0.27967-0.92714 0.82535 0.26139-0.49662
   0  -2  -2 655.509 8.80144   1 0.29552-0.29921-0.85097 0.74920 0.44068-0.59751
   0  -2  -1 2613.32 14.1449   1 0.31241-0.31427-0.63259 0.53083 0.71561-0.79403
   0  -2   0 1307.46  8.7321   1 0.25026-0.25028-0.05087-0.05087 0.97242-0.97244
   0  -2   1 2332.49 12.6103   1 0.07952-0.07771 0.55726-0.65898 0.82828-0.74990
   0  -2   2 601.462 7.87893   1-0.02965 0.03329 0.78363-0.88534 0.61980-0.46302
   0  -2   3 2092.13 17.1849   1-0.08188 0.08736 0.85539-0.95707 0.50957-0.27438
   0  -2   4 210.296 6.56018   1-0.10921 0.11653 0.88042-0.98209 0.45890-0.14530
   0  -2   5 2342.75 23.4649   1-0.12489 0.13404 0.88800-0.98965 0.43964-0.04764
   0  -2   6 431.926 11.6675   1-0.13432 0.14530 0.88729-0.98892 0.43808 0.03232
   0  -2   7 329.948 10.8411   1-0.13998 0.15280 0.88171-0.98333 0.44727 0.10154
   0  -2   8  55.305  3.9544   1-0.14316 0.15781 0.87272-0.97432 0.46340 0.16381
   0  -2   9 26.7646 2.32489   1-0.14456 0.16104 0.86098-0.96257 0.48427 0.22135
   0  -2  10 6.24286 4.02975   1-0.14459 0.16291 0.84680-0.94837 0.50848 0.27554
   0  -2  11 -1.7995  5.7846   1-0.14352 0.16368 0.83029-0.93185 0.53515 0.32728
   0  -1  11 198.921 11.9322   1-0.15752 0.17768 0.85903-0.90972 0.48338 0.37906
   0  -1  10 947.071 23.3958   1-0.16034 0.17867 0.87631-0.92701 0.45052 0.33352
   0  -1   9 12.4236 1.85142   1-0.16243 0.17893 0.89158-0.94230 0.41892 0.28671
   0  -1   8 665.698 16.6222   1-0.16367 0.17833 0.90490-0.95564 0.38906 0.23817
   0  -1   7 363.775 11.5945   1-0.16387 0.17670 0.91626-0.96702 0.36169 0.18713
   0  -1   6 978.428 16.9161   1-0.16269 0.17368 0.92557-0.97633 0.33804 0.13238
   0  -1   5 386.554 9.64981   1-0.15950 0.16866 0.93250-0.98329 0.32030 0.07171
   0  -1   4 731.382 11.5482   1-0.15303 0.16036 0.93622-0.98702 0.31278 0.00083
   0  -1   3 312.527 6.71126   1-0.14025 0.14574 0.93408-0.98490 0.32511-0.08990
   0  -1   2 1035.92  9.6529   1-0.11222 0.11587 0.91554-0.96638 0.38364-0.22685
   0  -1   1 44.0778 1.98959   1-0.03066 0.03248 0.81181-0.86266 0.58239-0.50400
   0  -1  -1 47.0263 2.26227   1 0.29743-0.29927-0.82817 0.77728 0.48160-0.56001
   0  -1  -2 1080.48 10.1761   1 0.26207-0.26575-0.94124 0.89033 0.21867-0.37549
   0  -1  -3  320.37 6.93193   1 0.24232-0.24784-0.96679 0.91588 0.08597-0.32119
   0  -1  -4 773.286 12.1806   1 0.22986-0.23721-0.97313 0.92220-0.00310-0.31053
   0  -1  -5 380.523   9.718   1 0.22079-0.22998-0.97213 0.92118-0.07318-0.31885
   0  -1  -6 989.427 17.1053   1 0.21343-0.22445-0.96708 0.91611-0.13340-0.33704
   0  -1  -7 390.721 12.0985   1 0.20696-0.21981-0.95916 0.90818-0.18788-0.36096
   0  -1  -8 690.509 17.3447   1 0.20093-0.21562-0.94886 0.89786-0.23874-0.38851
   0  -1  -9 9.62864 4.12656   1 0.19509-0.21161-0.93639 0.88537-0.28716-0.41849
   0  -1 -10 932.431 23.4355   1 0.18925-0.20761-0.92180 0.87077-0.33388-0.45018
   0  -1 -11  186.10 12.1691   1 0.18330-0.20349-0.90510 0.85405-0.37935-0.48311
   0   0 -11 0.59977 3.64825   1 0.17083-0.19101-0.88396 0.88378-0.43122-0.43122
   0   0 -10 7.32194 4.67781   1 0.17530-0.19364-0.90130 0.90114-0.39202-0.39202
   0   0  -9 8.12871 2.70957   1 0.17937-0.19588-0.91671 0.91656-0.35282-0.35282
   0   0  -8 310.099 11.6174   1 0.18307-0.19774-0.93028 0.93014-0.31362-0.31362
   0   0  -7-1.62983 2.78506   1 0.18640-0.19924-0.94208 0.94197-0.27442-0.27442
   0   0  -6 523.811 12.7042   1 0.18939-0.20040-0.95220 0.95210-0.23521-0.23521
   0   0  -5 1.09664  1.8481   1 0.19205-0.20122-0.96067 0.96059-0.19601-0.19601
   0   0  -4 236.949 6.64741   1 0.19437-0.20171-0.96755 0.96748-0.15681-0.15681
   0   0  -3-1.89582 1.92093   1 0.19638-0.20188-0.97286 0.97281-0.11761-0.11761
   0   0  -2 4393.97 19.3139   1 0.19807-0.20174-0.97663 0.97660-0.07840-0.07840
   0   0  -1 3.78787 1.44515   1 0.19945-0.20129-0.97889 0.97887-0.03920-0.03920
   0   0   1 3.00558 1.44807   1-0.19945 0.20129 0.97889-0.97887 0.03920 0.03920
   0   0   2 4503.51 19.5173   1-0.19807 0.20174 0.97663-0.97660 0.07840 0.07840
   0   0   3-1.26388 2.06133   1-0.19638 0.20188 0.97286-0.97281 0.11761 0.11761
   0   0   4  234.89 6.76592   1-0.19437 0.20171 0.96755-0.96748 0.15681 0.15681
   0   0   5-3.50926 2.36224   1-0.19205 0.20122 0.96067-0.96059 0.19601 0.19601
   0   0   6 514.616 12.5186   1-0.18939 0.20040 0.95220-0.95210 0.23521 0.23521
   0   0   7-2.60773 2.72723   1-0.18640 0.19924 0.94208-0.94197 0.27442 0.27442
   0   0   8 291.562 11.3051   1-0.18307 0.19774 0.93028-0.93014 0.31362 0.31362
   0   0   9-5.41915 3.98838   1-0.17937 0.19588 0.91671-0.91656 0.35282 0.35282
   0   0  10 12.2033 2.17741   1-0.17530 0.19364 0.90130-0.90114 0.39202 0.39202
   0   0  11 2.99884 3.54828   1-0.17083 0.19101 0.88396-0.88378 0.43122 0.43122
   0   1  11  206.71 12.1389   1-0.18330 0.20349 0.90510-0.85405 0.37935 0.48311
   0   1  10  964.20 24.1774   1-0.18925 0.20761 0.92180-0.87077 0.33388 0.45018
   0   1   9 10.5457  3.6966   1-0.19509 0.21161 0.93639-0.88537 0.28716 0.41849
   0   1   8 675.976 17.0442   1-0.20093 0.21562 0.94886-0.89786 0.23874 0.38851
   0   1   7 371.783 12.0298   1-0.20696 0.21981 0.95916-0.90818 0.18788 0.36096
   0   1   6  986.66 17.1366   1-0.21343 0.22445 0.96708-0.91611 0.13340 0.33704
   0   1   5 388.174 9.80618   1-0.22079 0.22998 0.97213-0.92118 0.07318 0.31885
   0   1   4 765.851 12.0253   1-0.22986 0.23721 0.97313-0.92220 0.00310 0.31053
   0   1   3 326.335 6.96606   1-0.24232 0.24784 0.96679-0.91588-0.08597 0.32119
   0   1   2 1075.64 10.1593   1-0.26207 0.26575 0.94124-0.89033-0.21867 0.37549
   0   1   1 44.9375 2.26797   1-0.29743 0.29927 0.82817-0.77728-0.48160 0.56001
   0   1  -1 41.3528 2.02206   1 0.03066-0.03248-0.81181 0.86266-0.58239 0.50400
   0   1  -2 1031.21 9.62973   1 0.11222-0.11587-0.91554 0.96638-0.38364 0.22685
   0   1  -3 315.461 6.64425   1 0.14025-0.14574-0.93408 0.98490-0.32511 0.08990
   0   1  -4 761.735 11.8907   1 0.15303-0.16036-0.93622 0.98702-0.31278-0.00083
   0   1  -5 374.345 9.43562   1 0.15950-0.16866-0.93250 0.98329-0.32030-0.07171
   0   1  -6  998.84 16.9757   1 0.16269-0.17368-0.92557 0.97633-0.33804-0.13238
   0   1  -7  393.82 11.8483   1 0.16387-0.17670-0.91626 0.96702-0.36169-0.18713
   0   1  -8 672.959 16.8101   1 0.16367-0.17833-0.90490 0.95564-0.38906-0.23817
   0   1  -9 10.8334 1.87263   1 0.16243-0.17893-0.89158 0.94230-0.41892-0.28671
   0   1 -10 949.663 23.3902   1 0.16034-0.17867-0.87631 0.92701-0.45052-0.33352
   0   1 -11 212.063 11.9919   1 0.15752-0.17768-0.85903 0.90972-0.48338-0.37906
   0   2 -11  10.797 4.64631   1 0.14352-0.16368-0.83029 0.93185-0.53515-0.32728
   0   2 -10-2.08096    4.29   1 0.14459-0.16291-0.84680 0.94837-0.50848-0.27554
   0   2  -9  27.872 2.24358   1 0.14456-0.16104-0.86098 0.96257-0.48427-0.22135
   0   2  -8 52.8172 3.89373   1 0.14316-0.15781-0.87272 0.97432-0.46340-0.16381
   0   2  -7 314.729 10.7293   1 0.13998-0.15280-0.88171 0.98333-0.44727-0.10154
   0   2  -6 438.417  11.592   1 0.13432-0.14530-0.88729 0.98892-0.43808-0.03232
   0   2  -5 2383.54 23.7129   1 0.12489-0.13404-0.88800 0.98965-0.43964 0.04764
   0   2  -4 232.154 6.83393   1 0.10921-0.11653-0.88042 0.98209-0.45890 0.14530
   0   2  -3 2075.58 17.1928   1 0.08188-0.08736-0.85539 0.95707-0.50957 0.27438
   0   2  -2 591.055 7.85769   1 0.02965-0.03329-0.78363 0.88534-0.61980 0.46302
   0   2  -1 2343.25 12.6208   1-0.07952 0.07771-0.55726 0.65898-0.82828 0.74990
   0   2   0 1314.23 8.72883   1-0.25026 0.25028 0.05087 0.05087-0.97242 0.97244
   0   2   1 2548.72 13.9688   1-0.31241 0.31427 0.63259-0.53083-0.71561 0.79403
   0   2   2 635.108  8.6472   1-0.29552 0.29921 0.85097-0.74920-0.44068 0.59751
   0   2   3 2324.29 18.8419   1-0.27414 0.27967 0.92714-0.82535-0.26139 0.49662
   0   2   4 250.273 7.24227   1-0.25751 0.26487 0.95724-0.85544-0.13719 0.45083
   0   2   5 2461.69 24.7679   1-0.24461 0.25381 0.96887-0.86705-0.04221 0.43425
   0   2   6 486.796 12.5097   1-0.23410 0.24513 0.97127-0.86944 0.03618 0.43427
   0   2   7 346.405  11.702   1-0.22507 0.23793 0.96812-0.86627 0.10441 0.44445
   0   2   8 59.1153 4.85184   1-0.21694 0.23164 0.96105-0.85918 0.16601 0.46125
   0   2   9 29.1488 2.46132   1-0.20934 0.22587 0.95088-0.84899 0.22308 0.48258
   0   2  10 -3.2307 3.95678   1-0.20201 0.22038 0.93800-0.83609 0.27693 0.50714
   0   2  11 11.2201 2.31401   1-0.19478 0.21498 0.92259-0.82067 0.32842 0.53406
   0   3  11  296.93  14.877   1-0.20516 0.22537 0.93666-0.78387 0.27902 0.58346
   0   3  10 42.0708 3.32266   1-0.21345 0.23183 0.95021-0.79744 0.22196 0.56212
   0   3   9  174.60 10.2037   1-0.22195 0.23850 0.96066-0.80791 0.16160 0.54408
   0   3   8 53.6185  3.9882   1-0.23087 0.24558 0.96757-0.81483 0.09681 0.53046
   0   3   7 262.246 10.1352   1-0.24046 0.25334 0.97010-0.81738 0.02592 0.52294
   0   3   6 579.378 13.8279   1-0.25107 0.26211 0.96672-0.81402-0.05360 0.52406
   0   3   5 1253.48 18.2867   1-0.26313 0.27234 0.95450-0.80181-0.14582 0.53787
   0   3   4 47.7287 3.80499   1-0.27710 0.28447 0.92739-0.77472-0.25730 0.57095
   0   3   3 513.419 9.50171   1-0.29296 0.29849 0.87199-0.71934-0.39860 0.63385
   0   3   2 281.273 6.47279   1-0.30780 0.31150 0.75663-0.60399-0.58366 0.74050
   0   3   1 2082.46   14.61   1-0.30661 0.30848 0.51216-0.35953-0.80910 0.88754
   0   3   0 1.01991 1.80297   1-0.24985 0.24988 0.07630 0.07630-0.97083 0.97087
   0   3  -1 1943.24 13.5506   1-0.13492 0.13312-0.37609 0.52868-0.91970 0.84133
   0   3  -2 255.958 5.86821   1-0.03443 0.03079-0.63604 0.78861-0.77162 0.61484
   0   3  -3 458.304 8.55574   1 0.02856-0.03403-0.75360 0.90616-0.65601 0.42083
   0   3  -4 39.5609 2.80499   1 0.06647-0.07377-0.80627 0.95881-0.58623 0.27265
   0   3  -5 1150.02 16.8522   1 0.09011-0.09925-0.82975 0.98228-0.54869 0.15670
   0   3  -6 570.652 13.2901   1 0.10540-0.11637-0.83860 0.99111-0.53197 0.06158
   0   3  -7 248.787  9.6555   1 0.11545-0.12826-0.83907 0.99156-0.52891-0.01989
   0   3  -8 53.5637 4.73775   1 0.12201-0.13665-0.83409 0.98657-0.53508-0.09212
   0   3  -9 164.724  9.6098   1 0.12609-0.14257-0.82512 0.97757-0.54773-0.15787
   0   3 -10 37.1224 2.81106   1 0.12830-0.14661-0.81290 0.96534-0.56506-0.21895
   0   3 -11 285.188 14.7944   1 0.12903-0.14918-0.79782 0.95025-0.58586-0.27655
   0   4 -10 224.077 12.0824   1 0.11173-0.13002-0.77489 0.97820-0.61948-0.16452
   0   4  -9 26.2556 2.25524   1 0.10738-0.12385-0.78443 0.98775-0.60831-0.09729
   0   4  -8 19.0203 1.83658   1 0.10072-0.11535-0.78971 0.99306-0.60276-0.02443
   0   4  -7 25.6044  2.0089   1 0.09099-0.10378-0.78951 0.99287-0.60479 0.05601
   0   4  -6-1.16996 2.80546   1 0.07699-0.08795-0.78156 0.98494-0.61722 0.14684
   0   4  -5 838.213 14.9081   1 0.05683-0.06595-0.76167 0.96506-0.64411 0.25213
   0   4  -4 30.7814 2.60887   1 0.02741-0.03470-0.72168 0.92509-0.69100 0.37742
   0   4  -3 3.96124  1.8527   1-0.01614 0.01068-0.64546 0.84888-0.76393 0.52876
   0   4  -2 404.056 7.79107   1-0.07993 0.07631-0.50261 0.70605-0.86256 0.70579
   0   4  -1 203.163 5.39579   1-0.16476 0.16298-0.25203 0.45549-0.95725 0.87888
   0   4   0 367.255 6.86082   1-0.24927 0.24932 0.10174 0.10174-0.96862 0.96866
   0   4   1 203.246 5.54165   1-0.29842 0.30030 0.44480-0.24131-0.85107 0.92952
   0   4   2 448.613 8.61168   1-0.30953 0.31324 0.67984-0.47633-0.67169 0.82854
   0   4   3 3.53003 2.19044   1-0.30229 0.30784 0.81566-0.61213-0.49993 0.73519
   0   4   4  41.068 3.15647   1-0.28972 0.29710 0.89120-0.68766-0.35535 0.66901
   0   4   5 920.635 16.2722   1-0.27663 0.28585 0.93316-0.72961-0.23549 0.62755
   0   4   6 0.93804 2.59731   1-0.26435 0.27541 0.95581-0.75223-0.13415 0.60462
   0   4   7 26.6623 2.33865   1-0.25307 0.26596 0.96654-0.76295-0.04616 0.59503
   0   4   8  8.9254 4.93827   1-0.24264 0.25737 0.96933-0.76572 0.03222 0.59506
   0   4   9 24.6501 2.42914   1-0.23285 0.24940 0.96635-0.76273 0.10355 0.60214
   0   4  11 799.947 23.6147   1-0.21437 0.23459 0.94762-0.74396 0.23170 0.63079
   0   5  11 112.579 8.20992   1-0.22237 0.24261 0.95583-0.70130 0.18690 0.67560
   0   5  10 170.431 11.3358   1-0.23207 0.25048 0.96449-0.70998 0.12045 0.66365
   0   5   9 230.717  11.626   1-0.24200 0.25857 0.96866-0.71417 0.04957 0.65613
   0   5   8 70.4781 5.38285   1-0.25228 0.26701 0.96736-0.71289-0.02702 0.65431
   0   5   7 16.2559 1.88589   1-0.26301 0.27591 0.95899-0.70453-0.11102 0.65990
   0   5   6 1033.21 19.2194   1-0.27424 0.28530 0.94089-0.68644-0.20468 0.67516
   0   5   5 237.429  8.9062   1-0.28579 0.29502 0.90857-0.65414-0.31090 0.70298
   0   5   4 1323.93 18.7274   1-0.29694 0.30433 0.85440-0.60000-0.43292 0.74659
   0   5   3 2277.45 22.4051   1-0.30559 0.31115 0.76566-0.51127-0.57276 0.80802
   0   5   2 24.8652  2.1607   1-0.30675 0.31048 0.62324-0.36886-0.72615 0.88302
   0   5   1 4367.62 26.6033   1-0.29101 0.29290 0.40802-0.15366-0.87181 0.95027
   0   5   0 0.86316 1.83106   1-0.24853 0.24859 0.12717 0.12717-0.96576 0.96581
   0   5  -1 4205.76 25.4143   1-0.18249 0.18072-0.16100 0.41533-0.97398 0.89563
   0   5  -2  25.568 2.15494   1-0.11176 0.10815-0.38964 0.64395-0.91662 0.75986
   0   5  -3 2070.29 20.2328   1-0.05192 0.04648-0.54127 0.79556-0.84035 0.60519
   0   5  -4 1138.71 16.2981   1-0.00671-0.00057-0.63358 0.88786-0.77372 0.46016
   0   5  -5 249.536  8.3605   1 0.02618-0.03529-0.68783 0.94209-0.72473 0.33276
   0   5  -6 974.026 18.0253   1 0.04995-0.06090-0.71858 0.97282-0.69243 0.22205
   0   5  -7 14.8126 1.66669   1 0.06721-0.07999-0.73448 0.98871-0.67367 0.12489
   0   5  -8 78.0501 5.07334   1 0.07974-0.09435-0.74049 0.99470-0.66540 0.03822
   0   5  -9 219.594 11.2564   1 0.08877-0.10522-0.73950 0.99369-0.66515-0.04044
   0   5 -10 141.613 10.0373   1 0.09512-0.11341-0.73318 0.98736-0.67107-0.11293
   0   5 -11 99.7867 7.82281   1 0.09936-0.11948-0.72254 0.97671-0.68176-0.18064
   0   6 -10 -2.2441 4.19834   1 0.07873-0.09700-0.68824 0.99329-0.71928-0.06470
   0   6  -9 138.593 8.94604   1 0.07054-0.08698-0.69103 0.99609-0.71765 0.01208
   0   6  -8 7.33344 3.63485   1 0.05944-0.07405-0.68746 0.99254-0.72233 0.09515
   0   6  -7 151.354 8.06999   1 0.04460-0.05737-0.67552 0.98061-0.73488 0.18611
   0   6  -6 28.7406 2.35731   1 0.02487-0.03581-0.65198 0.95710-0.75716 0.28680
   0   6  -5 1150.24  18.519   1-0.00125-0.00785-0.61172 0.91685-0.79101 0.39906
   0   6  -4 2240.63 24.0499   1-0.03564 0.02838-0.54669 0.85184-0.83730 0.52374
   0   6  -3 91.0293 4.82741   1-0.08001 0.07458-0.44538 0.75054-0.89349 0.65834
   0   6  -2 388.812 8.96619   1-0.13432 0.13072-0.29474 0.59992-0.94904 0.79230
   0   6  -1 3.89581 2.01905   1-0.19381 0.19204-0.08941 0.39460-0.98125 0.90291
   0   6   0 297.194 7.59431   1-0.24763 0.24770 0.15261 0.15261-0.96225 0.96232
   0   6   1  5.7032 2.26071   1-0.28468 0.28659 0.38934-0.08412-0.88231 0.96078
   0   6   2 437.229 9.85555   1-0.30224 0.30598 0.58359-0.27835-0.76040 0.91727
   0   6   3 97.5981 5.39327   1-0.30532 0.31089 0.72462-0.41936-0.62457 0.85985
   0   6   4 2477.88 26.6442   1-0.30027 0.30768 0.82047-0.51519-0.49309 0.80677
   0   6   5 1273.78 20.5812   1-0.29144 0.30068 0.88354-0.57825-0.37300 0.76509
   0   6   6 33.8971 3.24826   1-0.28115 0.29223 0.92402-0.61871-0.26521 0.73570
   0   6   7 136.398 8.48027   1-0.27049 0.28340 0.94889-0.64356-0.16834 0.71724
   0   6   8 10.1434 4.01948   1-0.25987 0.27462 0.96269-0.65735-0.08050 0.70780
   0   6   9 145.924 9.98709   1-0.24946 0.26604 0.96831-0.66295 0.00007 0.70564
   0   6  10 0.59655 4.17584   1-0.23924 0.25765 0.96758-0.66221 0.07483 0.70928
   0   7  10 260.558 13.7419   1-0.24502 0.26344 0.96869-0.61245 0.03302 0.75110
   0   7   9 419.468 15.7384   1-0.25531 0.27190 0.96601-0.60979-0.04473 0.75045
   0   7   8 52.2089 4.36423   1-0.26560 0.28035 0.95626-0.60005-0.12810 0.75541
   0   7   7  233.48 10.8693   1-0.27578 0.28870 0.93748-0.58128-0.21823 0.76714
   0   7   6 2851.60 34.1962   1-0.28557 0.29666 0.90680-0.55062-0.31633 0.78683
   0   7   5 214.811 9.08451   1-0.29436 0.30362 0.85998-0.50382-0.42333 0.81543
   0   7   4 732.625 15.6108   1-0.30091 0.30833 0.79110-0.43496-0.53918 0.85287
   0   7   3 203.438 7.90826   1-0.30300 0.30859 0.69260-0.33647-0.66129 0.89658
   0   7   2 123.561 6.11469   1-0.29717 0.30092 0.55702-0.20090-0.78209 0.93898
   0   7   1 500.276 10.7306   1-0.27922 0.28113 0.38203-0.02593-0.88715 0.96563
   0   7   0-1.85376  2.3932   1-0.24655 0.24664 0.17804 0.17804-0.95810 0.95817
   0   7  -1 471.392 10.3363   1-0.20136 0.19961-0.02990 0.38597-0.98351 0.90518
   0   7  -2 117.023 5.39467   1-0.15064 0.14706-0.21396 0.57000-0.96847 0.81174
   0   7  -3 177.167 6.90676   1-0.10196 0.09654-0.35870 0.71473-0.93008 0.69494
   0   7  -4 656.721 13.8681   1-0.05979 0.05253-0.46362 0.81964-0.88527 0.57173
   0   7  -5 188.728 8.18291   1-0.02530 0.01622-0.53587 0.89187-0.84439 0.45245
   0   7  -6 2660.81 31.3402   1 0.00207-0.01299-0.58376 0.93974-0.81177 0.34142
   0   7  -7 191.371  9.7777   1 0.02349-0.03625-0.61407 0.97003-0.78826 0.23950
   0   7  -8  49.047   4.186   1 0.04013-0.05473-0.63164 0.98759-0.77319 0.14603
   0   7  -9 397.277 15.3065   1 0.05297-0.06939-0.63976 0.99569-0.76542 0.05986
   0   7 -10 227.335 13.0658   1 0.06274-0.08101-0.64061 0.99652-0.76374-0.02023
   0   8 -10 76.3361 6.13866   1 0.04735-0.06560-0.59081 0.99760-0.80420 0.02024
   0   8  -9 127.595  9.5552   1 0.03623-0.05265-0.58640 0.99320-0.80826 0.10270
   0   8  -8  87.631 5.92296   1 0.02203-0.03661-0.57398 0.98080-0.81794 0.19079
   0   8  -7  479.26 15.0291   1 0.00409-0.01683-0.55137 0.95821-0.83404 0.28529
   0   8  -6 69.3304 5.19301   1-0.01836 0.00745-0.51544 0.92229-0.85703 0.38669
   0   8  -5 9.15898  1.6628   1-0.04611 0.03703-0.46192 0.86879-0.88666 0.49472
   0   8  -4 1083.48 18.7441   1-0.07975 0.07251-0.38549 0.79237-0.92096 0.60743
   0   8  -3 748.191 14.9532   1-0.11916 0.11375-0.28058 0.68748-0.95500 0.71987
   0   8  -2  461.10 11.2596   1-0.16267 0.15910-0.14386 0.55077-0.97971 0.82299
   0   8  -1 2212.25 23.7166   1-0.20651 0.20477 0.02167 0.38526-0.98276 0.90444
   0   8   0 3920.26 31.2679   1-0.24531 0.24540 0.20347 0.20347-0.95328 0.95336
   0   8   1 2230.79 24.2112   1-0.27439 0.27631 0.38222 0.02475-0.88847 0.96696
   0   8   2 461.745 11.5912   1-0.29202 0.29579 0.54030-0.13332-0.79563 0.95253
   0   8   3 829.311 16.0747   1-0.29955 0.30515 0.66867-0.26168-0.68716 0.92246
   0   8   4 1162.52 20.2275   1-0.29973 0.30716 0.76685-0.35984-0.57414 0.88785
   0   8   5 13.4135 1.79958   1-0.29522 0.30448 0.83898-0.43195-0.46360 0.85571
   0   8   6 87.7337 6.91304   1-0.28796 0.29906 0.89036-0.48331-0.35890 0.82941
   0   8   7 513.498 16.0744   1-0.27919 0.29212 0.92575-0.51869-0.26105 0.80997
   0   8   8 98.3715 7.83748   1-0.26963 0.28440 0.94886-0.54178-0.16990 0.79722
   0   8   9 122.407  9.7017   1-0.25966 0.27627 0.96241-0.55531-0.08478 0.79050
   0   8  10 94.5045 7.11059   1-0.24948 0.26792 0.96832-0.56121-0.00488 0.78901
   0   9   9 549.892 19.5571   1-0.26266 0.27928 0.95804-0.50008-0.12014 0.82588
   0   9   8 22.0506 2.41471   1-0.27217 0.28696 0.94116-0.48321-0.20616 0.83349
   0   9   7 542.904 16.9948   1-0.28100 0.29395 0.91445-0.45652-0.29734 0.84627
   0   9   6   10.05 3.98088   1-0.28870 0.29982 0.87546-0.41754-0.39391 0.86443
   0   9   5 611.072 16.1462   1-0.29453 0.30381 0.82107-0.36317-0.49544 0.88756
   0   9   4 949.586 18.9725   1-0.29734 0.30478 0.74766-0.28977-0.60036 0.91407
   0   9   3 187.773 8.52017   1-0.29548 0.30109 0.65165-0.19379-0.70512 0.94043
   0   9   2 2.10281 2.95861   1-0.28697 0.29075 0.53105-0.07320-0.80361 0.96052
   0   9   1 50.2407 3.58507   1-0.26999 0.27194 0.38761 0.07023-0.88737 0.96587
   0   9   0-11.7358 4.85931   1-0.24389 0.24400 0.22891 0.22891-0.94779 0.94788
   0   9  -1  43.427 2.99825   1-0.21002 0.20829 0.06778 0.39002-0.97997 0.90167
   0   9  -2 5.10627 2.40712   1-0.17166 0.16809-0.08183 0.53961-0.98552 0.82881
   0   9  -3 142.663 7.28911   1-0.13268 0.12729-0.20988 0.66765-0.97157 0.73645
   0   9  -4 915.007 17.8973   1-0.09620 0.08897-0.31252 0.77027-0.94709 0.63357
   0   9  -5 541.862 14.8263   1-0.06394 0.05487-0.39077 0.84850-0.91960 0.52767
   0   9  -6 1.98864 2.89551   1-0.03644 0.02554-0.44808 0.90580-0.89396 0.42363
   0   9  -7 507.134 15.9121   1-0.01354 0.00080-0.48842 0.94612-0.87269 0.32395
   0   9  -8 18.9092 2.34432   1 0.00525-0.01982-0.51532 0.97300-0.85673 0.22959
   0   9  -9 555.285 18.8732   1 0.02048-0.03688-0.53160 0.98927-0.84614 0.14060
   0  10  -9 1.19035 3.66892   1 0.00579-0.02219-0.47595 0.98449-0.87917 0.17364
   0  10  -8  13.866 2.08325   1-0.01014-0.00441-0.45631 0.96487-0.88985 0.26272
   0  10  -7  208.38 11.0705   1-0.02939 0.01666-0.42592 0.93449-0.90481 0.35609
   0  10  -6 619.503 17.4932   1-0.05231 0.04142-0.38236 0.89094-0.92359 0.45327
   0  10  -5  217.39 9.72332   1-0.07913 0.07008-0.32281 0.83141-0.94482 0.55290
   0  10  -4 1246.37 22.1346   1-0.10973 0.10251-0.24448 0.75310-0.96579 0.65228
   0  10  -3 377.614 11.8205   1-0.14336 0.13798-0.14542 0.65406-0.98205 0.74694
   0  10  -2 1394.35 21.7362   1-0.17840 0.17485-0.02594 0.53459-0.98753 0.83083
   0  10  -1 392.333  11.725   1-0.21234 0.21062 0.10999 0.39868-0.97566 0.89736
   0  10   0 42.3111 3.41823   1-0.24230 0.24242 0.25434 0.25434-0.94162 0.94172
   0  10   1 421.971 12.2807   1-0.26590 0.26785 0.39672 0.11198-0.88445 0.96297
   0  10   2 1477.33 23.0588   1-0.28206 0.28585 0.52750-0.01878-0.80760 0.96451
   0  10   3 421.518 12.8976   1-0.29107 0.29669 0.64039-0.13166-0.71718 0.95250
   0  10   4 1341.68  23.861   1-0.29413 0.30158 0.73313-0.22438-0.61968 0.93340
   0  10   5 219.577 10.6299   1-0.29271 0.30200 0.80642-0.29765-0.52025 0.91238
   0  10   6 683.844 19.0028   1-0.28815 0.29928 0.86251-0.35372-0.42230 0.89284
   0  10   7 240.663 12.1117   1-0.28148 0.29444 0.90408-0.39528-0.32769 0.87663
   0  10   8 16.2031 2.34784   1-0.27342 0.28821 0.93367-0.42485-0.23720 0.86455
   0  10   9 4.41163 3.83357   1-0.26444 0.28106 0.95337-0.44454-0.15099 0.85674
   0  11   9 11.2542 4.53856   1-0.26512 0.28176 0.94876-0.38906-0.17755 0.88331
   0  11   8 191.691 11.9956   1-0.27354 0.28835 0.92675-0.36706-0.26342 0.89078
   0  11   7 50.8143 3.73706   1-0.28085 0.29382 0.89499-0.33532-0.35270 0.90165
   0  11   6  68.324 5.85873   1-0.28657 0.29770 0.85172-0.29207-0.44497 0.91552
   0  11   5 463.501  15.493   1-0.29003 0.29934 0.79496-0.23532-0.53922 0.93136
   0  11   4 520.527 15.6937   1-0.29036 0.29783 0.72279-0.16317-0.63350 0.94724
   0  11   3 398.022 13.2337   1-0.28647 0.29210 0.63391-0.07430-0.72472 0.96005
   0  11   2  463.58 13.7871   1-0.27728 0.28108 0.52838 0.03121-0.80857 0.96550
   0  11   1  28.742 2.02023   1-0.26200 0.26396 0.40860 0.15097-0.88008 0.95860
   0  11   0  -2.774 3.13996   1-0.24052 0.24065 0.27978 0.27978-0.93475 0.93486
   0  11  -1 25.8868 2.27051   1-0.21375 0.21205 0.14932 0.41022-0.97011 0.89182
   0  11  -2 445.202 13.3596   1-0.18345 0.17991 0.02520 0.53432-0.98672 0.83003
   0  11  -3 387.871 12.4981   1-0.15181 0.14644-0.08613 0.64563-0.98795 0.75286
   0  11  -4 501.175  14.889   1-0.12084 0.11363-0.18091 0.74040-0.97865 0.66515
   0  11  -5 437.504 14.6765   1-0.09201 0.08297-0.25812 0.81760-0.96367 0.57176
   0  11  -6 66.8568 5.25276   1-0.06614 0.05526-0.31866 0.87812-0.94692 0.47661
   0  11  -7 47.6798 3.89816   1-0.04353 0.03081-0.36441 0.92384-0.93107 0.38235
   0  11  -8 192.326 10.9686   1-0.02414 0.00959-0.39749 0.95691-0.91769 0.29057
   0  11  -9 11.3001 2.30504   1-0.00777-0.00861-0.41992 0.97933-0.90755 0.20202
   0  12  -8 6.60948  4.6153   1-0.03677 0.02223-0.33923 0.94952-0.94066 0.31355
   0  12  -7 315.477  13.966   1-0.05605 0.04335-0.30419 0.91450-0.95208 0.40338
   0  12  -6  64.724 4.91599   1-0.07812 0.06726-0.25717 0.86749-0.96483 0.49453
   0  12  -5 103.567 7.56033   1-0.10289 0.09386-0.19660 0.80694-0.97726 0.58536
   0  12  -4 1.29487 3.42588   1-0.12995 0.12275-0.12132 0.73167-0.98687 0.67338
   0  12  -3 89.5862 6.90588   1-0.15847 0.15311-0.03112 0.64149-0.99032 0.75523
   0  12  -2 66.6842 5.03631   1-0.18718 0.18365 0.07261 0.53778-0.98373 0.82705
   0  12  -1 135.474 8.21482   1-0.21444 0.21275 0.18648 0.42393-0.96348 0.88520
   0  12   0 341.403 12.1345   1-0.23857 0.23871 0.30521 0.30521-0.92717 0.92729
   0  12   1 122.456 7.73539   1-0.25820 0.26017 0.42258 0.18786-0.87446 0.95299
   0  12   2 71.7519 5.07362   1-0.27260 0.27641 0.53274 0.07772-0.80718 0.96412
   0  12   3 101.291 7.66647   1-0.28176 0.28741 0.63137-0.02089-0.72869 0.96404
   0  12   4 7.85761 3.16877   1-0.28620 0.29368 0.71614-0.10565-0.64288 0.95663
   0  12   5 129.572 8.74606   1-0.28672 0.29603 0.78651-0.17600-0.55329 0.94544
   0  12   6  62.554  5.0154   1-0.28416 0.29531 0.84315-0.23263-0.46268 0.93324
   0  12   7 321.629 14.8943   1-0.27929 0.29227 0.88737-0.27683-0.37294 0.92190
   0  12   8 18.4487 2.70754   1-0.27269 0.28751 0.92067-0.31011-0.28521 0.91258
   0  13   7 230.505 12.4961   1-0.27695 0.28994 0.88130-0.21990-0.38894 0.93791
   0  13   6-1.15975 4.85157   1-0.28109 0.29225 0.83675-0.17536-0.47609 0.94666
   0  13   5 4.31319 4.63794   1-0.28290 0.29223 0.78082-0.11945-0.56324 0.95540
   0  13   4 120.342 9.21602   1-0.28176 0.28925 0.71268-0.05133-0.64861 0.96237
   0  13   3 120.119 8.73738   1-0.27698 0.28264 0.63210 0.02924-0.72979 0.96514
   0  13   2 646.233 17.9909   1-0.26799 0.27182 0.53988 0.12144-0.80384 0.96079
   0  13   1 17.7377 1.95892   1-0.25445 0.25644 0.43819 0.22312-0.86771 0.94626
   0  13   0-0.85758 3.43034   1-0.23643 0.23658 0.33065 0.33065-0.91885 0.91899
   0  13  -1 28.4941 2.45117   1-0.21453 0.21285 0.22195 0.43933-0.95587 0.87760
   0  13  -2 609.258 17.2585   1-0.18984 0.18632 0.11707 0.54419-0.97896 0.82229
   0  13  -3 106.562 7.59062   1-0.16367 0.15832 0.02035 0.64090-0.98986 0.75479
   0  13  -4 133.065 8.72625   1-0.13737 0.13019-0.06519 0.72642-0.99133 0.67785
   0  13  -5 8.07027 3.84133   1-0.11204 0.10302-0.13802 0.79923-0.98646 0.59457
   0  13  -6 7.04408 3.29596   1-0.08845 0.07760-0.19790 0.85910-0.97807 0.50778
   0  13  -7 196.877 11.6402   1-0.06707 0.05438-0.24547 0.90664-0.96844 0.41975
   0  14  -7 6.26507 4.24918   1-0.07670 0.06403-0.18832 0.90037-0.98068 0.43200
   0  14  -6 33.2591 2.89342   1-0.09730 0.08646-0.14081 0.85287-0.98728 0.51701
   0  14  -5 3.83014 3.32825   1-0.11968 0.11067-0.08215 0.79422-0.99196 0.60008
   0  14  -4 204.696 11.0787   1-0.14338 0.13621-0.01208 0.72418-0.99268 0.67921
   0  14  -3 200.517 10.7827   1-0.16768 0.16234 0.06886 0.64325-0.98707 0.75201
   0  14  -2 65.0584 5.46822   1-0.19162 0.18811 0.15914 0.55298-0.97266 0.81600
   0  14  -1 211.101 10.9903   1-0.21411 0.21244 0.25608 0.45606-0.94733 0.86908
   0  14   0 212.548 10.5533   1-0.23409 0.23425 0.35608 0.35608-0.90979 0.90994
   0  14   1 230.559 11.0115   1-0.25069 0.25269 0.45509 0.25709-0.85994 0.93849
   0  14   2 81.8468 5.94792   1-0.26342 0.26725 0.54927 0.16292-0.79883 0.95579
   0  14   3 233.975 11.4762   1-0.27214 0.27781 0.63557 0.07664-0.72847 0.96383
   0  14   4  212.99 11.5243   1-0.27709 0.28460 0.71201 0.00022-0.65128 0.96504
   0  14   5 2.91366 3.73131   1-0.27870 0.28803 0.77765-0.06541-0.56967 0.96184
   0  14   6 39.4651 2.94724   1-0.27748 0.28865 0.83242-0.12016-0.48575 0.95632
   0  14   7 2.00692 4.48759   1-0.27396 0.28697 0.87681-0.16454-0.40113 0.95011
   0  15   6 92.6507 6.96006   1-0.27341 0.28460 0.83002-0.06689-0.49210 0.96269
   0  15   5 278.026 14.1774   1-0.27417 0.28352 0.77672-0.01361-0.57305 0.96524
   0  15   4 5.94237  4.7539   1-0.27225 0.27976 0.71373 0.04936-0.65132 0.96510
   0  15   3 69.0021 5.08754   1-0.26724 0.27292 0.64133 0.12174-0.72508 0.96046
   0  15   2 12.0669 4.38794   1-0.25884 0.26268 0.56050 0.20257-0.79235 0.94932
   0  15   1 81.0168 6.25911   1-0.24690 0.24891 0.47302 0.29002-0.85117 0.92973
   0  15   0-1.56147 3.25047   1-0.23155 0.23173 0.38151 0.38151-0.89996 0.90012
   0  15  -1 84.6157 6.32132   1-0.21324 0.21158 0.28915 0.47386-0.93789 0.85965
   0  15  -2 11.1863 2.13593   1-0.19265 0.18916 0.19928 0.56372-0.96501 0.80837
   0  15  -3 61.6323 4.52759   1-0.17066 0.16534 0.11491 0.64807-0.98230 0.74725
   0  15  -4 9.51083 4.07294   1-0.14818 0.14102 0.03842 0.72455-0.99140 0.67794
   0  15  -5 230.346 12.7964   1-0.12601 0.11702-0.02871 0.79165-0.99430 0.60244
   0  15  -6 83.5925 7.28783   1-0.10482 0.09399-0.08577 0.84870-0.99299 0.52272
   0  16  -5 35.8188 3.05515   1-0.13119 0.12221 0.02256 0.79126-0.99389 0.60204
   0  16  -4 126.923 9.84851   1-0.15193 0.14478 0.08666 0.72717-0.98785 0.67440
   0  16  -3 276.192 14.4709   1-0.17278 0.16747 0.15888 0.65496-0.97580 0.74076
   0  16  -2 185.038 11.6422   1-0.19304 0.18956 0.23781 0.57606-0.95613 0.79949
   0  16  -1 811.646 22.3891   1-0.21196 0.21032 0.32135 0.49253-0.92756 0.84932
   0  16   0 145.987 10.4219   1-0.22881 0.22900 0.40695 0.40695-0.88933 0.88950
   0  16   1 802.403 22.7699   1-0.24302 0.24505 0.49180 0.32212-0.84143 0.92001
   0  16   2 195.506 11.7616   1-0.25422 0.25808 0.57324 0.24069-0.78453 0.94151
   0  16   3 325.054 15.3953   1-0.26227 0.26796 0.64903 0.16492-0.71988 0.95526
   0  16   4 141.576 10.9965   1-0.26724 0.27476 0.71754 0.09642-0.64907 0.96286
   0  16   5 35.3991 3.15614   1-0.26936 0.27872 0.77780 0.03618-0.57376 0.96596
   0  17   3 8.01616 6.33733   1-0.25720 0.26291 0.65836 0.20645-0.71303 0.94842
   0  17   2 68.5114  5.7445   1-0.24954 0.25341 0.58725 0.27755-0.77545 0.93244
   0  17   1  51.706 4.53134   1-0.23905 0.24108 0.51127 0.35351-0.83073 0.90932
   0  17   0-1.24525 3.29461   1-0.22586 0.22606 0.43238 0.43238-0.87788 0.87806
   0  17  -1 58.0433 4.25834   1-0.21030 0.20867 0.35284 0.51191-0.91632 0.83810
   0  17  -2 63.6615  5.1346   1-0.19286 0.18939 0.27501 0.58972-0.94608 0.78946
   0  17  -3 13.3753 5.29064   1-0.17413 0.16883 0.20110 0.66361-0.96773 0.73270
   1  17  -3 19.6237 2.46566   1-0.11190 0.24395 0.22849 0.63626-0.96939 0.73758
   1  17  -2 144.681 10.5694   1-0.13088 0.26476 0.30623 0.55853-0.94565 0.79223
   1  17  -1 451.142 18.2766   1-0.14826 0.28398 0.38733 0.47745-0.91307 0.83806
   1  17   0-3.82342 5.17695   1-0.16345 0.30100 0.46928 0.39552-0.87126 0.87466
   1  17   1 186.739 11.9909   1-0.17598 0.31536 0.54952 0.31529-0.82049 0.90229
   1  17   2 108.635 8.02216   1-0.18559 0.32681 0.62574 0.23910-0.76161 0.92181
   1  16   4 0.65699  5.1313   1-0.20122 0.34610 0.75595 0.05804-0.62726 0.94426
   1  16   3 17.6427 2.14191   1-0.19745 0.34049 0.68948 0.12450-0.70112 0.93972
   1  16   2  26.884 2.48886   1-0.19057 0.33178 0.61473 0.19923-0.76945 0.92965
   1  16   1 328.948 15.0285   1-0.18039 0.31976 0.53311 0.28083-0.83045 0.91224
   1  16   0 90.0769  6.9208   1-0.16694 0.30448 0.44674 0.36719-0.88250 0.88589
   1  16  -1 241.939 12.9264   1-0.15050 0.28620 0.35835 0.45556-0.92456 0.84954
   1  16  -2  15.228 5.61777   1-0.13161 0.26548 0.27099 0.54291-0.95630 0.80287
   1  16  -3 1.19761 4.23418   1-0.11102 0.24306 0.18761 0.62627-0.97824 0.74641
   1  16  -4  60.938 5.24039   1-0.08955 0.21975 0.11070 0.70316-0.99161 0.68138
   1  15  -6  637.08 21.7225   1-0.04077 0.16729-0.07072 0.83368-0.99736 0.53031
   1  15  -5 68.9531  6.0267   1-0.06301 0.19137-0.00913 0.77210-0.99917 0.61053
   1  15  -4 115.337 7.99363   1-0.08615 0.21634 0.06310 0.69989-0.99601 0.68577
   1  15  -3-1.65212 4.37113   1-0.10941 0.24143 0.14498 0.61803-0.98562 0.75378
   1  15  -2 15.6388 2.00118   1-0.13184 0.26569 0.23456 0.52847-0.96589 0.81245
   1  15  -1  153.24 10.0956   1-0.15243 0.28812 0.32893 0.43411-0.93520 0.86017
   1  15   0 19.2669 2.57287   1-0.17028 0.30780 0.42456 0.33850-0.89288 0.89625
   1  15   1 203.639 11.5942   1-0.18474 0.32410 0.51778 0.24530-0.83929 0.92107
   1  15   2 -3.3717 4.35285   1-0.19549 0.33668 0.60534 0.15776-0.77579 0.93598
   1  15   3 11.0335 4.06498   1-0.20254 0.34557 0.68480 0.07831-0.70438 0.94297
   1  15   4 70.7113 4.55311   1-0.20618 0.35104 0.75469 0.00844-0.62729 0.94428
   1  15   5 0.64265 3.90914   1-0.20682 0.35351 0.81442-0.05127-0.54663 0.94202
   1  14   6 53.5583 4.03114   1-0.20863 0.35715 0.86792-0.15562-0.45526 0.92905
   1  14   5 58.1426 5.08636   1-0.21108 0.35776 0.81739-0.10511-0.54058 0.93596
   1  14   4 922.721 23.8522   1-0.21091 0.35576 0.75565-0.04339-0.62464 0.94163
   1  14   3 15.4811 5.36494   1-0.20752 0.35054 0.68233 0.02991-0.70545 0.94402
   1  14   2 261.246 12.8407   1-0.20037 0.34156 0.59786 0.11437-0.78047 0.94065
   1  14   1 36.7362  3.3535   1-0.18905 0.32840 0.50375 0.20846-0.84697 0.92874
   1  14   0  436.91 15.3676   1-0.17349 0.31100 0.40282 0.30938-0.90240 0.90576
   1  14  -1 156.729 9.19379   1-0.15403 0.28971 0.29897 0.41321-0.94502 0.86998
   1  14  -2 229.919 11.6673   1-0.13148 0.26533 0.19669 0.51547-0.97437 0.82093
   1  14  -3  18.521 2.04834   1-0.10696 0.23897 0.10027 0.61187-0.99140 0.75955
   1  14  -4 946.425 23.6079   1-0.08169 0.21187 0.01310 0.69903-0.99821 0.68795
   1  14  -5 3.89561 4.55527   1-0.05682 0.18516-0.06272 0.77483-0.99748 0.60882
   1  14  -6 3.56961 4.37186   1-0.03320 0.15971-0.12634 0.83844-0.99196 0.52490
   1  13  -7 155.552 10.7526   1-0.00152 0.12618-0.23610 0.89731-0.97155 0.42607
   1  13  -6 720.443 21.8676   1-0.02422 0.15071-0.18431 0.84553-0.98291 0.51583
   1  13  -5 11.6466 1.85523   1-0.04924 0.17757-0.11903 0.78027-0.99258 0.60391
   1  13  -4 71.9922  5.0096   1-0.07599 0.20616-0.03972 0.70098-0.99783 0.68757
   1  13  -3 404.332 14.1751   1-0.10351 0.23551 0.05305 0.60823-0.99535 0.76349
   1  13  -2 9.40531 4.31912   1-0.13046 0.26429 0.15705 0.50424-0.98168 0.82823
   1  13  -1 125.684 8.33243   1-0.15529 0.29096 0.26833 0.39297-0.95404 0.87898
   1  13   0  9.3182 4.27912   1-0.17659 0.31410 0.38162 0.27970-0.91108 0.91443
   1  13   1 32.1278 2.53597   1-0.19338 0.33271 0.49133 0.17001-0.85340 0.93516
   1  13   2 22.1733 2.20883   1-0.20525 0.34642 0.59269 0.06867-0.78327 0.94343
   1  13   3 87.4642 5.85631   1-0.21238 0.35539 0.68247-0.02110-0.70397 0.94253
   1  13   4 11.0382 2.14495   1-0.21536 0.36020 0.75915-0.09776-0.61891 0.93588
   1  13   5   6.631 4.06064   1-0.21491 0.36159 0.82260-0.16119-0.53108 0.92646
   1  13   6 280.736 14.3618   1-0.21178 0.36029 0.87359-0.21216-0.44273 0.91651
   1  13   7  186.30 12.2725   1-0.20660 0.35694 0.91332-0.25188-0.35537 0.90756
   1  12   8 35.7064 3.13065   1-0.20098 0.35315 0.94832-0.33773-0.24983 0.88041
   1  12   7 212.046 12.0993   1-0.20833 0.35867 0.91994-0.30937-0.33659 0.88877
   1  12   6 3.86905 3.86905   1-0.21426 0.36276 0.88115-0.27059-0.42612 0.89989
   1  12   5 375.448 14.6295   1-0.21822 0.36489 0.83025-0.21971-0.51762 0.91298
   1  12   3 979.453 21.9265   1-0.21709 0.36009 0.68568-0.07517-0.69948 0.93803
   1  12   2 42.9742 3.08037   1-0.21013 0.35129 0.59034 0.02015-0.78387 0.94402
   1  12   1 2128.39 30.9608   1-0.19775 0.33708 0.48092 0.12955-0.85844 0.94019
   1  12   0 592.108 16.6306   1-0.17963 0.31712 0.36111 0.24934-0.91892 0.92226
   1  12  -1 2105.10  30.318   1-0.15617 0.29183 0.23685 0.37359-0.96225 0.88718
   1  12  -2 102.544 7.18765   1-0.12865 0.26247 0.11520 0.49522-0.98769 0.83422
   1  12  -3 585.125 16.6929   1-0.09889 0.23088 0.00275 0.60765-0.99714 0.76526
   1  12  -4 2.65654 3.59698   1-0.06883 0.19898-0.09585 0.70624-0.99437 0.68410
   1  12  -5   69.20 5.66128   1-0.04005 0.16837-0.17840 0.78877-0.98385 0.59517
   1  12  -6 161.232 10.1469   1-0.01362 0.14011-0.24477 0.85512-0.96959 0.50251
   1  12  -7 108.182 6.93704   1 0.00991 0.11474-0.29615 0.90648-0.95466 0.40917
   1  12  -8 9.72335 4.62818   1 0.03039 0.09243-0.33431 0.94463-0.94107 0.31718
   1  11  -8 272.012 13.6119   1 0.04362 0.07918-0.39400 0.95346-0.91688 0.29297
   1  11  -7 261.562  12.683   1 0.02299 0.10165-0.35795 0.91742-0.93274 0.38724
   1  11  -6  60.077 5.11806   1-0.00121 0.12768-0.30784 0.86733-0.95127 0.48417
   1  11  -5  491.05 15.2595   1-0.02898 0.15729-0.24117 0.80067-0.97051 0.58182
   1  11  -4 458.978 14.6716   1-0.05988 0.19003-0.15588 0.71540-0.98713 0.67684
   1  11  -3 3.45153 3.45153   1-0.09281 0.22479-0.05131 0.61084-0.99627 0.76439
   1  11  -2 34.3797 2.70127   1-0.12588 0.25969 0.07055 0.48900-0.99219 0.83871
   1  11  -1 19.0009 1.95891   1-0.15662 0.29226 0.20427 0.35530-0.96965 0.89458
   1  11   0-0.36208 3.05096   1-0.18262 0.32010 0.34149 0.21809-0.92591 0.92924
   1  11   1 157.432 8.33054   1-0.20224 0.34155 0.47304 0.08657-0.86189 0.94363
   1  11   2 225.103 10.2346   1-0.21503 0.35618 0.59145-0.03183-0.78180 0.94194
   1  11   3 2.04343 3.72332   1-0.22161 0.36459 0.69251-0.13287-0.69133 0.92988
   1  11   4 584.954 17.0476   1-0.22313 0.36795 0.77517-0.21551-0.59587 0.91282
   1  11   5 254.634 11.4689   1-0.22087 0.36753 0.84050-0.28083-0.49952 0.89487
   1  11   6 103.921 6.91652   1-0.21594 0.36443 0.89061-0.33092-0.40488 0.87864
   1  11   7 121.504 9.03541   1-0.20918 0.35950 0.92781-0.36810-0.31337 0.86554
   1  11   8 41.8163 2.95629   1-0.20117 0.35332 0.95422-0.39450-0.22560 0.85617
   1  10   9 95.2286 7.20343   1-0.19096 0.34494 0.97549-0.46662-0.11316 0.82212
   1  10   8 11.6505 4.11907   1-0.20030 0.35244 0.96060-0.45175-0.19691 0.82746
   1  10   7 919.473 23.1258   1-0.20898 0.35929 0.93675-0.42791-0.28524 0.83739
   1  10   6 141.679 8.98976   1-0.21664 0.36511 0.90190-0.39308-0.37835 0.85210
   1  10   5 59.4936 5.06769   1-0.22268 0.36932 0.85347-0.34467-0.47598 0.87132
   1  10   4 1194.71 23.0451   1-0.22618 0.37099 0.78842-0.27963-0.57695 0.89389
   1  10   3 47.8644 3.85003   1-0.22583 0.36880 0.70361-0.19484-0.67865 0.91718
   1  10   2 2062.42 27.8653   1-0.21996 0.36109 0.59684-0.08809-0.77640 0.93653
   1  10   1 11.4489 1.66569   1-0.20690 0.34620 0.46842 0.04032-0.86342 0.94515
   1  10   0 58.8798 4.08434   1-0.18562 0.32309 0.32304 0.18568-0.93201 0.93533
   1  10  -1 47.2993 3.97658   1-0.15656 0.29219 0.17025 0.33845-0.97624 0.90116
   1  10  -2 1133.12 19.9006   1-0.12190 0.25570 0.02230 0.48639-0.99487 0.84138
   1  10  -3-1.73707 2.71339   1-0.08492 0.21688-0.11002 0.61869-0.99204 0.76014
   1  10  -4 189.157 8.69576   1-0.04878 0.17891-0.22046 0.72911-0.97510 0.66480
   1  10  -5 1.60966 2.34647   1-0.01570 0.14399-0.30766 0.81629-0.95154 0.56284
   1  10  -6 166.587 9.33449   1 0.01326 0.11320-0.37353 0.88214-0.92704 0.45993
   1  10  -7 1143.49 25.0741   1 0.03787 0.08676-0.42132 0.92992-0.90507 0.35956
   1  10  -9 66.8428 5.46964   1 0.07520 0.04576-0.47566 0.98423-0.87450 0.17218
   1   9  -9 153.431 11.1894   1 0.09070 0.03025-0.53254 0.99024-0.83927 0.13694
   1   9  -8 588.832 18.3156   1 0.07466 0.04812-0.51504 0.97276-0.85202 0.22810
   1   9  -7 0.91013 3.21778   1 0.05467 0.06994-0.48588 0.94361-0.87089 0.32537
   1   9  -6 76.0779 5.05404   1 0.03003 0.09642-0.44167 0.89942-0.89582 0.42870
   1   9  -5 157.487 8.40932   1 0.00018 0.12810-0.37808 0.83584-0.92559 0.53688
   1   9  -4  441.24 13.0071   1-0.03501 0.16513-0.29031 0.74810-0.95691 0.64660
   1   9  -3 420.137 11.9308   1-0.07468 0.20663-0.17454 0.63234-0.98333 0.75143
   1   9  -2 431.795 11.8892   1-0.11635 0.25013-0.03070 0.48851-0.99519 0.84169
   1   9  -1 85.5863 5.72473   1-0.15588 0.29150 0.13429 0.32354-0.98195 0.90686
   1   9   0 42.8248 3.86772   1-0.18871 0.32616 0.30616 0.15169-0.93717 0.94048
   1   9   1  66.395 4.43603   1-0.21181 0.35110 0.46808-0.01022-0.86252 0.94424
   1   9   2 452.958 12.5285   1-0.22486 0.36598 0.60758-0.14970-0.76665 0.92677
   1   9   3 630.829 15.1198   1-0.22958 0.37254 0.71973-0.26183-0.66018 0.89871
   1   9   4 656.163 16.2438   1-0.22839 0.37318 0.80561-0.34770-0.55160 0.86853
   1   9   5  81.939 6.43271   1-0.22339 0.37002 0.86916-0.41123-0.44602 0.84135
   1   9   6 72.6172  5.5655   1-0.21612 0.36458 0.91482-0.45687-0.34582 0.81955
   1   9   7 41.9747 3.25535   1-0.20754 0.35784 0.94646-0.48849-0.25168 0.80382
   1   9   8 132.138 9.75008   1-0.19823 0.35036 0.96712-0.50914-0.16342 0.79397
   1   9   9 11.0597 5.42651   1-0.18849 0.34246 0.97906-0.52106-0.08049 0.78944
   1   8  10 153.281 11.0277   1-0.17468 0.33047 0.98390-0.57675 0.03290 0.75444
   1   8   9 173.654 11.2543   1-0.18477 0.33873 0.98195-0.57482-0.04348 0.75242
   1   8   8 11.1907 2.03914   1-0.19479 0.34691 0.97336-0.56625-0.12487 0.75541
   1   8   7 59.1518 4.56367   1-0.20465 0.35493 0.95650-0.54941-0.21222 0.76435
   1   8   6 101.895 7.02035   1-0.21411 0.36256 0.92898-0.52190-0.30650 0.78023
   1   8   5 179.364 8.98665   1-0.22268 0.36930 0.88737-0.48031-0.40851 0.80384
   1   8   4 0.68082 3.36992   1-0.22940 0.37418 0.82695-0.41990-0.51832 0.83524
   1   8   3 278.352 9.73111   1-0.23260 0.37555 0.74165-0.33462-0.63422 0.87274
   1   8   2 78.9375 5.25519   1-0.22963 0.37074 0.62506-0.21805-0.75103 0.91114
   1   8   1 0.53144  2.6305   1-0.21705 0.35633 0.47350-0.06651-0.85835 0.94005
   1   8   0 1794.29 22.0883   1-0.19197 0.32941 0.29148 0.11550-0.94128 0.94458
   1   8  -1 43.7285 3.20476   1-0.15439 0.29000 0.09561 0.31135-0.98669 0.91159
   1   8  -2 78.3166 5.16834   1-0.10866 0.24243-0.09006 0.49701-0.99228 0.83877
   1   8  -3 10.6486 1.39223   1-0.06138 0.19332-0.24630 0.65323-0.96847 0.73656
   1   8  -4 95.5598 5.91836   1-0.01793 0.14804-0.36615 0.77307-0.93062 0.62031
   1   8  -5 602.843 15.0169   1 0.01910 0.10917-0.45243 0.85933-0.89099 0.50227
   1   8  -6 177.684 8.76299   1 0.04934 0.07710-0.51184 0.91872-0.85637 0.38925
   1   8  -7 46.4894 2.74357   1 0.07348 0.05113-0.55104 0.95790-0.82939 0.28386
   1   8  -8 16.2408 2.02649   1 0.09251 0.03026-0.57532 0.98217-0.81040 0.18646
   1   8  -9 234.599 12.4411   1 0.10737 0.01356-0.58847 0.99530-0.79873 0.09639
   1   8 -10 313.067 15.1687   1 0.11886 0.00024-0.59311 0.99992-0.79340 0.01266
   1   7 -10 67.3503  4.8949   1 0.13508-0.01599-0.64346 0.99941-0.75021-0.03055
   1   7  -9 47.7511 4.15473   1 0.12511-0.00418-0.64276 0.99872-0.75276 0.05040
   1   7  -8 76.3365 5.59442   1 0.11182 0.01094-0.63443 0.99041-0.76214 0.13819
   1   7  -7 759.918 18.5431   1 0.09430 0.03030-0.61591 0.97190-0.77985 0.23430
   1   7  -6 119.517 7.22481   1 0.07135 0.05508-0.58322 0.93923-0.80739 0.34025
   1   7  -5 227.139 8.97688   1 0.04149 0.08677-0.53032 0.88634-0.84569 0.45695
   1   7  -4  47.598 3.64343   1 0.00325 0.12685-0.44848 0.80453-0.89356 0.58323
   1   7  -3 112.292 5.86933   1-0.04397 0.17589-0.32708 0.68314-0.94482 0.71289
   1   7  -2 1849.58 21.3305   1-0.09795 0.23171-0.15817 0.51425-0.98460 0.83108
   1   7  -1 566.157  11.608   1-0.15180 0.28739 0.05298 0.30312-0.99026 0.91514
   1   7   0 59.4018 4.56644   1-0.19556 0.33299 0.27999 0.07612-0.94412 0.94741
   1   7   1 429.399 10.3715   1-0.22271 0.36198 0.48686-0.13074-0.84946 0.93115
   1   7   2 665.324  13.442   1-0.23401 0.37511 0.65103-0.29489-0.72717 0.88727
   1   7   3 342.154 10.2389   1-0.23441 0.37735 0.77011-0.41394-0.59838 0.83688
   1   7   4 140.956 7.46835   1-0.22872 0.37349 0.85236-0.49618-0.47524 0.79214
   1   7   5 670.311 16.0626   1-0.22011 0.36672 0.90762-0.55143-0.36218 0.75750
   1   7   6 468.537 14.1267   1-0.21028 0.35872 0.94376-0.58755-0.25962 0.73334
   1   7   7 398.918 14.3671   1-0.20007 0.35034 0.96625-0.61003-0.16641 0.71853
   1   7   8 29.9567 2.71984   1-0.18983 0.34193 0.97876-0.62252-0.08104 0.71156
   1   7   9 4.48792 3.45816   1-0.17968 0.33362 0.98368-0.62742-0.00208 0.71101
   1   7  10  135.35 10.8078   1-0.16964 0.32542 0.98257-0.62629 0.07169 0.71564
   1   6  10 133.646 10.6226   1-0.16331 0.31908 0.97949-0.67408 0.11407 0.67326
   1   6   9 42.3609 3.55382   1-0.17312 0.32705 0.98371-0.67832 0.04370 0.66522
   1   6   8 85.8274 5.85244   1-0.18317 0.33526 0.98265-0.67727-0.03184 0.66235
   1   6   7 7.90984 3.40762   1-0.19355 0.34381 0.97490-0.66954-0.11395 0.66606
   1   6   6  27.178 2.01958   1-0.20426 0.35269 0.95823-0.65289-0.20448 0.67819
   1   6   5 480.582 12.9753   1-0.21516 0.36175 0.92900-0.62368-0.30571 0.70101
   1   6   4 561.549  13.202   1-0.22567 0.37043 0.88128-0.57597-0.42011 0.73701
   1   6   3 2842.71  27.488   1-0.23426 0.37718 0.80552-0.50022-0.54939 0.78788
   1   6   2 289.518 8.58729   1-0.23749 0.37857 0.68758-0.38230-0.69135 0.85144
   1   6   1 1686.00 19.0838   1-0.22879 0.36805 0.51147-0.20621-0.83327 0.91495
   1   6   0  125.46 5.29023   1-0.19972 0.33714 0.27342 0.03182-0.94528 0.94856
   1   6  -1 1528.04 17.7878   1-0.14754 0.28313 0.00428 0.30095-0.99223 0.91710
   1   6  -2 3.09574 1.78732   1-0.08276 0.21651-0.23862 0.54383-0.96931 0.81577
   1   6  -3 1783.25 20.5131   1-0.02097 0.15289-0.41880 0.72399-0.90817 0.67623
   1   6  -4 632.298 13.0901   1 0.02945 0.10063-0.53724 0.84242-0.84210 0.53176
   1   6  -5 630.813 14.2029   1 0.06774 0.06050-0.61064 0.91580-0.78732 0.39857
   1   6  -6 258.678 10.0779   1 0.09612 0.03030-0.65450 0.95964-0.74759 0.28044
   1   6  -7 89.0846 6.82588   1 0.11703 0.00755-0.67927 0.98440-0.72167 0.17612
   1   6  -8 96.4737 7.19814   1 0.13243-0.00969-0.69138 0.99649-0.70707 0.08312
   1   6  -9 185.254 10.6144   1 0.14373-0.02282-0.69464 0.99973-0.70141-0.00096
   1   6 -10 9.11176 4.33707   1 0.15189-0.03282-0.69137 0.99644-0.70272-0.07805
   1   5 -11 93.1017 7.06185   1 0.17304-0.05581-0.72491 0.97910-0.66263-0.19655
   1   5 -10 81.0833 6.38065   1 0.16911-0.05004-0.73621 0.99042-0.65125-0.12953
   1   5  -9 429.864 15.6365   1 0.16300-0.04211-0.74327 0.99750-0.64495-0.05743
   1   5  -8 740.293 18.4734   1 0.15409-0.03136-0.74502 0.99926-0.64533 0.02136
   1   5  -7 1090.21 20.9481   1 0.14142-0.01685-0.73960 0.99386-0.65464 0.10908
   1   5  -6  93.796 5.82573   1 0.12350 0.00290-0.72372 0.97799-0.67600 0.20884
   1   5  -5 345.476 10.2795   1 0.09804 0.03019-0.69131 0.94560-0.71350 0.32475
   1   5  -4 57.2257 4.25314   1 0.06159 0.06848-0.63116 0.88547-0.77167 0.46132
   1   5  -3  838.72 13.4226   1 0.00963 0.12228-0.52301 0.77734-0.85192 0.61997
   1   5  -2 412.783  9.0451   1-0.06056 0.19430-0.33676 0.59110-0.94088 0.78733
   1   5  -1 471.076  9.2688   1-0.14059 0.27616-0.05439 0.30875-0.99160 0.91647
   1   5   0 9.00568 0.99749   1-0.20487 0.34228 0.27492-0.02055-0.94385 0.94712
   1   5   1 213.046 6.55593   1-0.23508 0.37432 0.55243-0.29804-0.80485 0.88653
   1   5   2 869.725 13.6322   1-0.23896 0.38003 0.73682-0.48241-0.63766 0.79774
   1   5   3 168.059 6.39942   1-0.23097 0.37388 0.84746-0.59303-0.48299 0.72147
   1   5   4 22.1036 1.79928   1-0.21932 0.36407 0.91232-0.65787-0.35052 0.66740
   1   5   5  869.71 16.7838   1-0.20722 0.35380 0.95002-0.69556-0.23790 0.63319
   1   5   6 385.199 12.3205   1-0.19567 0.34409 0.97111-0.71664-0.14061 0.61430
   1   5   7 952.709 20.2159   1-0.18485 0.33510 0.98142-0.72693-0.05474 0.60683
   1   5   8 1345.03 25.6901   1-0.17468 0.32676 0.98423-0.72972 0.02265 0.60785
   1   5   9 262.169  12.994   1-0.16500 0.31892 0.98144-0.72691 0.09367 0.61524
   1   5  10 94.9846 7.10523   1-0.15566 0.31141 0.97418-0.71964 0.15983 0.62748
   1   4  11   11.74 5.76027   1-0.13821 0.29578 0.95293-0.74925 0.26662 0.59909
   1   4  10 30.7448 2.93647   1-0.14666 0.30240 0.96618-0.76250 0.20867 0.57863
   1   4   9 111.517 8.27608   1-0.15529 0.30919 0.97623-0.77257 0.14752 0.56138
   1   4   8 30.0712 2.45447   1-0.16426 0.31633 0.98264-0.77900 0.08213 0.54836
   1   4   7 72.1339  5.0557   1-0.17379 0.32403 0.98463-0.78101 0.01104 0.54105
   1   4   6 788.332 16.6524   1-0.18415 0.33256 0.98078-0.77718-0.06791 0.54160
   1   4   5 0.55814 2.49608   1-0.19565 0.34222 0.96851-0.76493-0.15799 0.55327
   1   4   4 9.56532 1.24275   1-0.20857 0.35331 0.94287-0.73930-0.26422 0.58109
   1   4   3 392.698 9.37818   1-0.22278 0.36568 0.89377-0.69022-0.39408 0.63255
   1   4   2 3179.48 24.0801   1-0.23629 0.37735 0.79978-0.59624-0.55696 0.71703
   1   4   1 1904.71 17.5532   1-0.24055 0.37978 0.61747-0.41394-0.75416 0.83582
   1   4   0 3250.12 21.8473   1-0.21178 0.34918 0.29108-0.08758-0.93759 0.94084
   1   4  -1 2341.87 18.6695   1-0.12860 0.26416-0.13106 0.33455-0.98577 0.91062
   1   4  -2 2779.04  21.244   1-0.02690 0.16063-0.46010 0.66357-0.88794 0.73439
   1   4  -3 121.536 5.00787   1 0.05030 0.08160-0.63924 0.84269-0.76610 0.53414
   1   4  -4 83.0127 4.82219   1 0.10024 0.02982-0.72668 0.93012-0.67722 0.36686
   1   4  -5 40.3585 3.11596   1 0.13215-0.00393-0.76890 0.97232-0.62242 0.23366
   1   4  -6 570.604 13.6594   1 0.15305-0.02666-0.78831 0.99172-0.59231 0.12514
   1   4  -7 336.528 11.4502   1 0.16702-0.04247-0.79511 0.99850-0.57906 0.03348
   1   4  -8 10.5694 1.56761   1 0.17642-0.05370-0.79413 0.99751-0.57740-0.04658
   1   4  -9-1.41913 4.41224   1 0.18262-0.06174-0.78781 0.99116-0.58390-0.11849
   1   4 -10 13.4155 2.18554   1 0.18647-0.06742-0.77741 0.98075-0.59629-0.18450
   1   4 -11 120.554 8.02241   1 0.18851-0.07129-0.76362 0.96695-0.61305-0.24614
   1   3 -11 5.51274 3.18279   1 0.20381-0.08660-0.79873 0.95118-0.56130-0.29791
   1   3 -10  142.56 9.47635   1 0.20372-0.08468-0.81444 0.96691-0.53850-0.24230
   1   3  -9 281.928 11.8117   1 0.20222-0.08135-0.82748 0.97996-0.51904-0.18335
   1   3  -8 1159.75 22.6222   1 0.19893-0.07622-0.83753 0.99004-0.50419-0.11980
   1   3  -7 173.965 8.47979   1 0.19321-0.06867-0.84393 0.99645-0.49589-0.04970
   1   3  -6 432.778 11.7711   1 0.18396-0.05758-0.84530 0.99784-0.49728 0.03010
   1   3  -5 609.088 12.6608   1 0.16920-0.04098-0.83865 0.99121-0.51373 0.12495
   1   3  -4 1534.60  18.195   1 0.14501-0.01496-0.81692 0.96950-0.55479 0.24442
   1   3  -3 26.0293 2.11463   1 0.10311 0.02877-0.76129 0.91388-0.63770 0.40573
   1   3  -2 175.447  5.2212   1 0.02593 0.10778-0.61614 0.76874-0.78651 0.63295
   1   3  -1 189.771 5.15298   1-0.10546 0.24101-0.24481 0.39743-0.96608 0.89092
   1   3   0  103.34 3.96635   1-0.22192 0.35930 0.33787-0.18524-0.91951 0.92275
   1   3   1 548.566 8.79569   1-0.24171 0.38093 0.71644-0.56378-0.65971 0.74136
   1   3   2 20.8833 1.57376   1-0.22555 0.36660 0.87345-0.72078-0.43639 0.59645
   1   3   3 34.7846 2.70871   1-0.20738 0.35027 0.93928-0.78659-0.27782 0.51628
   1   3   4 911.796 14.5543   1-0.19227 0.33700 0.96886-0.81616-0.15997 0.47683
   1   3   5 18.2234 1.49007   1-0.17990 0.32646 0.98168-0.82896-0.06608 0.46135
   1   3   6 348.801 11.0929   1-0.16945 0.31784 0.98536-0.83262 0.01310 0.46057
   1   3   7 165.308 8.56143   1-0.16026 0.31048 0.98325-0.83050 0.08278 0.46930
   1   3   8 1943.80 29.9625   1-0.15187 0.30393 0.97701-0.82424 0.14603 0.48446
   1   3   9 121.745 8.44582   1-0.14397 0.29787 0.96745-0.81466 0.20474 0.50415
   1   3  10 177.209  11.652   1-0.13634 0.29207 0.95502-0.80222 0.26016 0.52714
   1   3  11 27.3235 3.04434   1-0.12879 0.28636 0.93994-0.78712 0.31311 0.55259
   1   2  11 84.4783 6.84638   1-0.11832 0.27587 0.92385-0.82190 0.36126 0.50442
   1   2  10 21.6552  2.3881   1-0.12475 0.28047 0.94031-0.83838 0.31373 0.47355
   1   2   9 26.8492 2.43425   1-0.13112 0.28500 0.95454-0.85262 0.26466 0.44421
   1   2   8 151.103 8.71329   1-0.13756 0.28961 0.96649-0.86459 0.21351 0.41697
   1   2   7 1206.12 21.3714   1-0.14426 0.29447 0.97605-0.87416 0.15944 0.39262
   1   2   6 1.79871 2.64763   1-0.15149 0.29987 0.98288-0.88101 0.10117 0.37249
   1   2   5 983.564 16.0816   1-0.15967 0.30621 0.98632-0.88447 0.03649 0.35877
   1   2   4 1173.67 15.9118   1-0.16953 0.31424 0.98487-0.88303-0.03861 0.35547
   1   2   3 1197.47  14.462   1-0.18238 0.32525 0.97480-0.87298-0.13218 0.37062
   1   2   2 3577.47 22.1851   1-0.20066 0.34170 0.94500-0.84320-0.26254 0.42258
   1   2   1 1465.99 12.9863   1-0.22763 0.36683 0.85148-0.74970-0.47733 0.55897
   1   2   0 334.564 6.08629   1-0.23728 0.37465 0.46395-0.36218-0.85868 0.86192
   1   2  -1 1363.23 11.8978   1-0.04999 0.18553-0.44936 0.55111-0.89297 0.81781
   1   2  -2 2924.91 19.0896   1 0.10816 0.02555-0.79748 0.89921-0.59101 0.43744
   1   2  -3 3274.31 22.8375   1 0.16735-0.03548-0.87206 0.97378-0.45596 0.22398
   1   2  -4 1310.74 16.2948   1 0.19376-0.06373-0.89167 0.99337-0.40456 0.09418
   1   2  -5  960.99 15.5119   1 0.20748-0.07928-0.89514 0.99683-0.38966 0.00087
   1   2  -6 7.06591 2.95081   1 0.21507-0.08870-0.89174 0.99341-0.39310-0.07409
   1   2  -7 368.164 11.7368   1 0.21919-0.09466-0.88440 0.98605-0.40689-0.13871
   1   2  -8 273.641 10.9892   1 0.22108-0.09838-0.87422 0.97586-0.42706-0.19694
   1   2  -9 4.57355 3.82651   1 0.22141-0.10055-0.86165 0.96327-0.45143-0.25098
   1   2 -10 59.3487 4.29219   1 0.22054-0.10152-0.84688 0.94849-0.47868-0.30213
   1   2 -11 139.632 10.4449   1 0.21870-0.10151-0.82995 0.93154-0.50801-0.35121
   1   1 -11 48.0512   4.488   1 0.23298-0.11580-0.85713 0.90785-0.45389-0.40533
   1   1 -10 5.29655 3.81939   1 0.23667-0.11765-0.87451 0.92524-0.41776-0.36306
   1   1  -9 149.592 9.35919   1 0.23979-0.11894-0.88995 0.94070-0.38228-0.32014
   1   1  -8 49.1458 4.37405   1 0.24229-0.11961-0.90353 0.95430-0.34772-0.27629
   1   1  -7 276.043  10.168   1 0.24409-0.11957-0.91534 0.96613-0.31449-0.23112
   1   1  -6  256.28 9.09091   1 0.24500-0.11865-0.92541 0.97621-0.28333-0.18387
   1   1  -5 715.304 13.3862   1 0.24467-0.11648-0.93371 0.98453-0.25559-0.13321
   1   1  -4 729.659 12.0653   1 0.24232-0.11230-0.94007 0.99090-0.23415-0.07625
   1   1  -3 2322.29 18.9427   1 0.23590-0.10404-0.94369 0.99454-0.22633-0.00566
   1   1  -2 782.145 9.66721   1 0.21790-0.08421-0.93992 0.99079-0.25764 0.10406
   1   1  -1 26.9667 1.82789   1 0.12812 0.00740-0.85349 0.90438-0.50210 0.42692
   1   1   0 1.52058 1.83919   1-0.22886 0.36622 0.82883-0.77793-0.51552 0.51874
   1   1   1 56.2358 2.85996   1-0.17341 0.31260 0.97406-0.92314-0.14894 0.23056
   1   1   2 649.358 9.00611   1-0.15568 0.29671 0.98730-0.93637-0.03388 0.19391
   1   1   3 2899.45 21.5879   1-0.14649 0.28936 0.98831-0.93736 0.03824 0.20019
   1   1   4 763.726 12.5998   1-0.14019 0.28489 0.98514-0.93417 0.09585 0.22099
   1   1   5 143.484 6.26607   1-0.13506 0.28160 0.97941-0.92843 0.14683 0.24841
   1   1   6 264.191 9.36577   1-0.13043 0.27880 0.97162-0.92062 0.19426 0.27939
   1   1   7 606.635 15.2331   1-0.12597 0.27617 0.96194-0.91093 0.23955 0.31250
   1   1   8 85.4764 6.66881   1-0.12147 0.27351 0.95041-0.89938 0.28347 0.34699
   1   1   9 472.879  15.824   1-0.11684 0.27071 0.93702-0.88597 0.32644 0.38242
   1   1  10  1.0825 3.82724   1-0.11199 0.26770 0.92172-0.87065 0.36875 0.41852
   1   1  11 11.1215 4.00421   1-0.10686 0.26440 0.90442-0.85334 0.41056 0.45511
   1   0  11 618.094 20.8548   1-0.09454 0.25207 0.88150-0.88128 0.46043 0.40523
   1   0  10 3.74132 4.37485   1-0.09822 0.25391 0.89902-0.89882 0.42447 0.36279
   1   0   9  500.60 16.5226   1-0.10133 0.25519 0.91459-0.91441 0.38912 0.31973
   1   0   8-3.18285  3.3287   1-0.10385 0.25588 0.92831-0.92815 0.35461 0.27584
   1   0   7 1341.34 22.1085   1-0.10570 0.25589 0.94023-0.94009 0.32127 0.23078
   1   0   6 3.97854 2.00946   1-0.10675 0.25511 0.95041-0.95028 0.28965 0.18399
   1   0   5 316.561  9.2616   1-0.10676 0.25328 0.95883-0.95871 0.26069 0.13455
   1   0   4 1.88886 1.83133   1-0.10524 0.24993 0.96539-0.96530 0.23619 0.08064
   1   0   3 86.2531 4.13014   1-0.10113 0.24398 0.96972-0.96964 0.21997 0.01845
   1   0   2  0.7824 1.97744   1-0.09156 0.23257 0.97027-0.97020 0.22196-0.06194
   1   0   1 141.216 3.91001   1-0.06557 0.20475 0.95804-0.95799 0.27758-0.19596
   1   0   0 12.0107 1.13534   1 0.06867 0.06867 0.78081-0.78078 0.62259-0.61938
   1   0  -1 244.769 5.10939   1 0.36579-0.23027-0.79954 0.79956 0.48450-0.55969
   1   0  -2  3.7261 1.98481   1 0.31513-0.18145-0.93954 0.93953 0.14068-0.29427
   1   0  -3 204.761 5.74923   1 0.29599-0.16414-0.95505 0.95503 0.01834-0.25034
   1   0  -4 2.07371 1.83745   1 0.28556-0.15555-0.95608 0.95604-0.05861-0.25180
   1   0  -5 804.828 14.2456   1 0.27830-0.15012-0.95217 0.95212-0.11935-0.26946
   1   0  -6 -2.5565 2.25462   1 0.27240-0.14605-0.94537 0.94531-0.17252-0.29469
   1   0  -7 196.323 9.03196   1 0.26710-0.14259-0.93633 0.93624-0.22155-0.32407
   1   0  -8-5.57422 2.87116   1 0.26203-0.13936-0.92526 0.92516-0.26806-0.35596
   1   0  -9 308.802 13.1472   1 0.25698-0.13614-0.91224 0.91212-0.31295-0.38947
   1   0 -10    0.00 3.20691   1 0.25182-0.13281-0.89725 0.89711-0.35673-0.42411
   1   0 -11 505.051  18.912   1 0.24645-0.12928-0.88024 0.88009-0.39970-0.45954
   1  -1 -11 48.6507 4.35515   1 0.25893-0.14177-0.89936 0.84834-0.34618-0.51307
   1  -1 -10  1.0813 3.58625   1 0.26577-0.14678-0.91523 0.86422-0.29656-0.48428
   1  -1  -9 161.976 9.79213   1 0.27269-0.15186-0.92871 0.87772-0.24479-0.45765
   1  -1  -8 57.0295 4.05474   1 0.27985-0.15719-0.93967 0.88870-0.19003-0.43401
   1  -1  -7 292.177 10.7269   1 0.28755-0.16305-0.94778 0.89682-0.13095-0.41468
   1  -1  -6 281.716 9.47707   1 0.29619-0.16986-0.95233 0.90140-0.06535-0.40187
   1  -1  -5 711.832 13.5173   1 0.30649-0.17832-0.95180 0.90088 0.01072-0.39954
   1  -1  -4 741.953 12.4922   1 0.31967-0.18967-0.94239 0.89149 0.10505-0.41547
   1  -1  -3 2347.83 19.6097   1 0.33794-0.20611-0.91326 0.86237 0.23484-0.46685
   1  -1  -2 823.514 10.4187   1 0.36392-0.23025-0.82394 0.77307 0.44245-0.59605
   1  -1  -1 26.8974 2.08303   1 0.37665-0.24115-0.48182 0.43097 0.79964-0.87484
   1  -1   0 1.17811 1.62676   1 0.21831-0.08098 0.37863-0.42947 0.90439-0.90119
   1  -1   1 50.0426 2.76438   1 0.04832 0.09085 0.79270-0.84352 0.60884-0.52723
   1  -1   2 615.102 8.67186   1-0.01999 0.16099 0.88951-0.94031 0.45606-0.29605
   1  -1   3 2738.17 20.6596   1-0.05069 0.19353 0.91708-0.96787 0.39434-0.15592
   1  -1   4  685.21  11.695   1-0.06678 0.21146 0.92464-0.97541 0.37343-0.05661
   1  -1   5 126.706  6.0559   1-0.07592 0.22243 0.92399-0.97475 0.37307 0.02216
   1  -1   6 245.271 8.72375   1-0.08116 0.22950 0.91887-0.96961 0.38427 0.08936
   1  -1   7 624.678 14.9879   1-0.08394 0.23412 0.91068-0.96140 0.40257 0.14946
   1  -1   8 79.5387 5.41398   1-0.08502 0.23703 0.90001-0.95072 0.42553 0.20491
   1  -1   9 476.258 15.7941   1-0.08482 0.23867 0.88714-0.93782 0.45168 0.25716
   1  -1  10-3.69783 4.45121   1-0.08360 0.23928 0.87213-0.92280 0.48013 0.30712
   1  -1  11 6.68529 3.59552   1-0.08151 0.23902 0.85500-0.90566 0.51027 0.35538
   1  -2  11 77.6302 5.10906   1-0.06790 0.22541 0.82497-0.92650 0.55948 0.30616
   1  -2  10 18.6436 2.47514   1-0.06835 0.22402 0.84109-0.94263 0.53495 0.25228
   1  -2   9 25.7112 2.24926   1-0.06759 0.22143 0.85472-0.95628 0.51310 0.19574
   1  -2   8 126.173 7.74659   1-0.06537 0.21737 0.86567-0.96724 0.49482 0.13561
   1  -2   7 1136.36 20.3056   1-0.06124 0.21141 0.87354-0.97513 0.48147 0.07055
   1  -2   6 0.56648 2.23023   1-0.05452 0.20285 0.87754-0.97914 0.47515-0.00153
   1  -2   5 942.069 15.2995   1-0.04399 0.19049 0.87604-0.97767 0.47922-0.08401
   1  -2   4 1056.61 14.7633   1-0.02749 0.17215 0.86558-0.96722 0.49940-0.18259
   1  -2   3 1136.70 13.5771   1-0.00073 0.14356 0.83795-0.93960 0.54575-0.30735
   1  -2   2 3185.93 20.0361   1 0.04519 0.09580 0.77149-0.87316 0.63569-0.47569
   1  -2   1 1287.44 11.5291   1 0.12798 0.01118 0.60466-0.70635 0.78906-0.70746
   1  -2   0 296.646 5.59699   1 0.25972-0.12240 0.20708-0.30879 0.94909-0.94590
   1  -2  -1 1413.69 12.5533   1 0.36319-0.22770-0.35206 0.25034 0.87079-0.94601
   1  -2  -2 3129.83 21.0091   1 0.37773-0.24407-0.69880 0.59706 0.61588-0.76950
   1  -2  -3 3648.22 25.3672   1 0.36153-0.22971-0.84575 0.74400 0.40042-0.63244
   1  -2  -4 1364.79  17.423   1 0.34357-0.21358-0.90859 0.80682 0.24503-0.55545
   1  -2  -5 1014.86 16.4216   1 0.32840-0.20025-0.93673 0.83494 0.12808-0.51691
   1  -2  -6 9.86747 1.49431   1 0.31580-0.18948-0.94837 0.84656 0.03424-0.50147
   1  -2  -7  361.13 12.1523   1 0.30502-0.18054-0.95084 0.84902-0.04524-0.50040
   1  -2  -8 302.953 11.9639   1 0.29546-0.17281-0.94745 0.84562-0.11534-0.50871
   1  -2  -9 9.48636 3.35394   1 0.28667-0.16586-0.93981 0.83796-0.17903-0.52342
   1  -2 -10 57.5452 4.46714   1 0.27836-0.15937-0.92875 0.82688-0.23818-0.54267
   1  -2 -11 138.632 10.5684   1 0.27028-0.15313-0.91471 0.81282-0.29402-0.56524
   2  -2 -11 5.22757 4.88995   1 0.34465-0.09015-0.90001 0.79815-0.25862-0.59743
   2  -2 -10 34.0548 2.88787   1 0.35358-0.09725-0.91231 0.81047-0.19807-0.57957
   2  -2  -9 4.57534 4.57534   1 0.36288-0.10471-0.92095 0.81912-0.13316-0.56607
   2  -2  -8 199.413  10.311   1 0.37281-0.11281-0.92512 0.82331-0.06228-0.55855
   2  -2  -7  54.896 4.16372   1 0.38368-0.12185-0.92334 0.82155 0.01703-0.55945
   2  -2  -6 1076.58 19.9375   1 0.39592-0.13225-0.91278 0.81101 0.10860-0.57262
   2  -2  -5 1922.24 24.7531   1 0.40992-0.14442-0.88770 0.78595 0.21858-0.60420
   2  -2  -4 174.799 7.17649   1 0.42564-0.15830-0.83562 0.73388 0.35670-0.66391
   2  -2  -3 552.605 11.7113   1 0.44043-0.17126-0.72778 0.62606 0.53557-0.76438
   2  -2  -2 64.1498 4.06327   1 0.44123-0.17022-0.50255 0.40085 0.75343-0.90383
   2  -2  -1 44.4148 3.46808   1 0.39289-0.12005-0.09764-0.00405 0.92330-0.99530
   2  -2   0 24.7553 1.90318   1 0.28577-0.01109 0.34993-0.45161 0.89866-0.89226
   2  -2   1 220.292  6.2517   1 0.18435 0.09216 0.62734-0.72900 0.76088-0.67607
   2  -2   2 46.2092 3.39257   1 0.11813 0.16021 0.75856-0.86020 0.64358-0.48037
   2  -2   3 2138.30 21.4547   1 0.07763 0.20255 0.81921-0.92084 0.57007-0.32845
   2  -2   4  55.275 4.35425   1 0.05215 0.22987 0.84763-0.94923 0.52929-0.20927
   2  -2   5 2631.87 28.0198   1 0.03553 0.24832 0.85990-0.96149 0.51011-0.11168
   2  -2   6 946.869 18.4511   1 0.02445 0.26124 0.86303-0.96461 0.50518-0.02835
   2  -2   7-4.47757 3.16612   1 0.01705 0.27046 0.86031-0.96187 0.50993 0.04531
   2  -2   8 119.455 8.39545   1 0.01227 0.27708 0.85339-0.95493 0.52146 0.11218
   2  -2   9 52.8101 4.56496   1 0.00943 0.28175 0.84311-0.94464 0.53790 0.17414
   2  -2  10 16.5259 2.22472   1 0.00813 0.28489 0.82995-0.93146 0.55799 0.23246
   2  -1  10 504.494 18.3497   1-0.00653 0.29956 0.86219-0.91283 0.50643 0.28403
   2  -1   9 8.36956 3.78163   1-0.00705 0.29824 0.87691-0.92756 0.48049 0.23156
   2  -1   8  187.54 10.1544   1-0.00642 0.29578 0.88930-0.93998 0.45718 0.17648
   2  -1   7 279.674  11.118   1-0.00435 0.29188 0.89921-0.94990 0.43745 0.11780
   2  -1   6 1198.15  20.318   1-0.00039 0.28608 0.90625-0.95696 0.42280 0.05404
   2  -1   5 1051.83 17.5335   1 0.00624 0.27762 0.90962-0.96034 0.41562-0.01718
   2  -1   4 116.187 5.69479   1 0.01696 0.26507 0.90759-0.95832 0.42000-0.09997
   2  -1   3 188.752  6.5779   1 0.03450 0.24569 0.89609-0.94685 0.44341-0.20178
   2  -1   2 15.7898 1.55721   1 0.06486 0.21350 0.86427-0.91504 0.50041-0.33718
   2  -1   1 271.397 6.77079   1 0.12233 0.15419 0.77783-0.82862 0.61934-0.53452
   2  -1   0 159.196 5.27851   1 0.23803 0.03666 0.51833-0.56913 0.82687-0.82046
   2  -1  -1 71.0481 4.01662   1 0.39708-0.12422-0.09433 0.04351 0.92194-0.99392
   2  -1  -2 50.3767 3.75901   1 0.44552-0.17450-0.61616 0.56532 0.65952-0.80992
   2  -1  -3 113.273 5.28113   1 0.42850-0.15932-0.81501 0.76415 0.39961-0.62841
   2  -1  -4  90.679 5.45816   1 0.40775-0.14040-0.88687 0.83600 0.22618-0.53339
   2  -1  -5 1884.35 23.8985   1 0.39124-0.12572-0.91530 0.86441 0.10379-0.48939
   2  -1  -6 2004.76 26.7002   1 0.37818-0.11449-0.92565 0.87474 0.00918-0.47319
   2  -1  -7 742.821 17.8576   1 0.36736-0.10552-0.92674 0.87582-0.06933-0.47308
   2  -1  -8 538.454 16.1272   1 0.35796-0.09795-0.92216 0.87122-0.13786-0.48296
   2  -1  -9 11.3344 1.80551   1 0.34942-0.09124-0.91354 0.86258-0.19982-0.49940
   2  -1 -10 758.328 22.4524   1 0.34138-0.08503-0.90168 0.85071-0.25727-0.52036
   2  -1 -11 60.6928 4.78317   1 0.33358-0.07907-0.88696 0.83597-0.31149-0.54454
   2   0 -11 2.55624 4.04178   1 0.32125-0.06673-0.87008 0.86997-0.36622-0.48980
   2   0 -10 83.8441 6.39171   1 0.32761-0.07126-0.88653 0.88642-0.31893-0.45868
   2   0  -9-0.98867 3.35271   1 0.33398-0.07579-0.90071 0.90063-0.26985-0.42937
   2   0  -8 536.917 16.7369   1 0.34053-0.08051-0.91258 0.91251-0.21821-0.40260
   2   0  -7    0.00 2.41757   1 0.34753-0.08567-0.92190 0.92185-0.16279-0.37962
   2   0  -6 118.112 8.18286   1 0.35543-0.09174-0.92817 0.92814-0.10144-0.36256
   2   0  -5 -4.3976 2.63627   1 0.36504-0.09951-0.93012 0.93010-0.03004-0.35556
   2   0  -4 674.876 13.1182   1 0.37794-0.11058-0.92430 0.92429 0.06035-0.36754
   2   0  -3 0.40957 2.08842   1 0.39765-0.12846-0.89885 0.89887 0.19282-0.42161
   2   0  -2 1166.87  15.048   1 0.43078-0.15975-0.79210 0.79214 0.44205-0.59243
   2   0  -1 5.00577 1.94444   1 0.40735-0.13449-0.13005 0.13010 0.91321-0.98518
   2   0   0 9285.53 37.4207   1 0.13735 0.13735 0.77526-0.77520 0.61977-0.61334
   2   0   1 7.64527 0.85135   1 0.03918 0.23735 0.92060-0.92052 0.38957-0.30474
   2   0   2 2221.43 19.9447   1 0.00533 0.27303 0.94879-0.94869 0.31610-0.15286
   2   0   3 2.97193 1.78316   1-0.01019 0.29039 0.95499-0.95487 0.29634-0.05470
   2   0   4 1743.67 20.8715   1-0.01829 0.30033 0.95380-0.95367 0.29956 0.02048
   2   0   5 1.09264 2.38137   1-0.02260 0.30647 0.94884-0.94869 0.31452 0.08393
   2   0   6 996.158 18.5632   1-0.02463 0.31034 0.94128-0.94112 0.33623 0.14063
   2   0   7-3.71189 2.77772   1-0.02514 0.31268 0.93157-0.93139 0.36217 0.19309
   2   0   8 905.329 20.6933   1-0.02451 0.31389 0.91988-0.91968 0.39093 0.24273
   2   0   9 3.45241 3.23413   1-0.02298 0.31419 0.90624-0.90603 0.42166 0.29040
   2   0  10 59.2527 4.35018   1-0.02068 0.31373 0.89063-0.89040 0.45382 0.33665
   2   1  10 536.561 18.6367   1-0.03414 0.32719 0.91520-0.86410 0.40082 0.38966
   2   1   9   1.502 3.97393   1-0.03811 0.32933 0.93097-0.87988 0.36229 0.34979
   2   1   8 189.372 10.1584   1-0.04167 0.33106 0.94487-0.89380 0.32390 0.30978
   2   1   7  281.76 11.3524   1-0.04481 0.33236 0.95698-0.90594 0.28569 0.26958
   2   1   6 1293.66 21.4365   1-0.04753 0.33325 0.96739-0.91636 0.24776 0.22910
   2   1   5 1136.18 18.4673   1-0.04981 0.33370 0.97615-0.92513 0.21024 0.18822
   2   1   4 126.317 5.98505   1-0.05159 0.33364 0.98330-0.93230 0.17339 0.14667
   2   1   3 196.759 6.70078   1-0.05275 0.33297 0.98891-0.93792 0.13771 0.10395
   2   1   2 16.4831 1.17096   1-0.05299 0.33137 0.99300-0.94203 0.10442 0.05883
   2   1   1  290.91 7.14503   1-0.05133 0.32787 0.99559-0.94465 0.07729 0.00755
   2   1   0 160.442 5.33079   1-0.04238 0.31709 0.99607-0.94514 0.07680-0.07037
   2   1  -1 77.2951 4.23427   1 0.43482-0.16194-0.75215 0.80306 0.50491-0.57688
   2   1  -2 48.0256 3.33337   1 0.34797-0.07693-0.93714 0.98803-0.01527-0.13510
   2   1  -3 103.064 5.08412   1 0.33949-0.07029-0.93613 0.98702-0.08306-0.14572
   2   1  -4 85.5975 5.09809   1 0.33503-0.06765-0.93165 0.98251-0.13247-0.17471
   2   1  -5 1790.79 22.9165   1 0.33143-0.06589-0.92518 0.97603-0.17694-0.20865
   2   1  -6 1959.91  25.883   1 0.32800-0.06429-0.91695 0.96778-0.21936-0.24463
   2   1  -7 749.772 17.4665   1 0.32448-0.06261-0.90699 0.95781-0.26074-0.28165
   2   1  -8 534.573 16.0753   1 0.32076-0.06072-0.89529 0.94609-0.30153-0.31927
   2   1  -9  10.777 3.91891   1 0.31676-0.05856-0.88178 0.93257-0.34194-0.35726
   2   1 -10 767.422 21.8646   1 0.31245-0.05608-0.86641 0.91717-0.38210-0.39550
   2   1 -11 56.1262 4.68976   1 0.30778-0.05325-0.84907 0.89982-0.42209-0.43393
   2   2 -11 3.79269 4.37942   1 0.29334-0.03880-0.82372 0.92534-0.47827-0.37773
   2   2 -10 41.0073 3.39618   1 0.29610-0.03973-0.84106 0.94270-0.44570-0.33190
   2   2  -9 9.74732 4.35913   1 0.29806-0.03985-0.85636 0.95801-0.41462-0.28457
   2   2  -8 187.785 9.85441   1 0.29907-0.03902-0.86966 0.97133-0.38566-0.23512
   2   2  -7 52.3353 4.31911   1 0.29884-0.03696-0.88093 0.98261-0.35988-0.18251
   2   2  -6 1045.36 19.0251   1 0.29687-0.03315-0.88998 0.99168-0.33910-0.12488
   2   2  -5 1800.52 23.0394   1 0.29211-0.02656-0.89622 0.99794-0.32692-0.05865
   2   2  -4 169.217 6.65385   1 0.28214-0.01476-0.89786 0.99959-0.33132 0.02415
   2   2  -3 525.613 10.6518   1 0.25990 0.00932-0.88766 0.98941-0.37400 0.14524
   2   2  -2 51.9238 3.51418   1 0.19527 0.07579-0.81901 0.92078-0.53491 0.38455
   2   2  -1 45.6844 3.36707   1-0.07656 0.34945-0.11105 0.21284-0.99241 0.92045
   2   2   0 27.5273 1.82528   1-0.15776 0.43248 0.84775-0.74595-0.50971 0.51615
   2   2   1 241.876 6.71794   1-0.12055 0.39711 0.96472-0.86291-0.23648 0.32134
   2   2   2 48.8851 3.70359   1-0.10122 0.37961 0.98939-0.88756-0.10610 0.26935
   2   2   3 2345.07 23.0373   1-0.08947 0.36970 0.99581-0.89396-0.01973 0.26140
   2   2   4 51.5129 3.57177   1-0.08109 0.36315 0.99544-0.89357 0.04819 0.27188
   2   2   5 2792.40 29.7625   1-0.07434 0.35824 0.99132-0.88943 0.10675 0.29172
   2   2   6 980.171 19.3921   1-0.06843 0.35416 0.98450-0.88260 0.15993 0.31695
   2   2   7 5.43301 3.47102   1-0.06293 0.35049 0.97543-0.87351 0.20973 0.34555
   2   2   8 133.984 9.02115   1-0.05757 0.34697 0.96428-0.86234 0.25729 0.37639
   2   2   9 47.2099 4.32317   1-0.05221 0.34344 0.95110-0.84915 0.30328 0.40881
   2   2  10 11.7307 2.21407   1-0.04673 0.33979 0.93590-0.83393 0.34813 0.44236
   2   3  10 5.33305 5.13173   1-0.05830 0.35138 0.95287-0.80004 0.29643 0.49408
   2   3   9 148.349  9.4314   1-0.06509 0.35633 0.96684-0.81402 0.24551 0.46659
   2   3   8 60.4581   4.858   1-0.07198 0.36139 0.97837-0.82557 0.19230 0.44140
   2   3   7 136.401 8.64416   1-0.07914 0.36671 0.98730-0.83451 0.13594 0.41935
   2   3   6  377.39  12.134   1-0.08683 0.37257 0.99322-0.84045 0.07515 0.40174
   2   3   5 1171.81 19.7211   1-0.09542 0.37933 0.99537-0.84261 0.00783 0.39065
   2   3   4  7.0432 2.51564   1-0.10551 0.38758 0.99211-0.83937-0.06961 0.38968
   2   3   3 232.716 7.58875   1-0.11806 0.39830 0.97980-0.82708-0.16379 0.40546
   2   3   2 4218.53 30.0606   1-0.13455 0.41296 0.94896-0.79626-0.28802 0.45129
   2   3   1 601.593  11.091   1-0.15625 0.43282 0.87014-0.71745-0.47066 0.55552
   2   3   0 199.892 6.47111   1-0.17257 0.44730 0.63423-0.48157-0.75730 0.76376
   2   3  -1  622.44 11.1141   1-0.09526 0.36816-0.00054 0.15320-0.99741 0.92546
   2   3  -2 3729.77 26.9189   1 0.08087 0.19019-0.57937 0.73200-0.80904 0.65869
   2   3  -3 477.423 10.4069   1 0.18018 0.08905-0.76871 0.92133-0.60941 0.38066
   2   3  -4 318.096 9.20523   1 0.22623 0.04117-0.82568 0.97829-0.51144 0.20428
   2   3  -5 1854.29 23.4111   1 0.25010 0.01546-0.84387 0.99646-0.46877 0.08321
   2   3  -6 44.2695 3.77148   1 0.26361 0.00011-0.84738 0.99995-0.45469-0.00928
   2   3  -7  162.25 8.57173   1 0.27153-0.00964-0.84371 0.99627-0.45663-0.08574
   2   3  -8 172.939 9.44261   1 0.27605-0.01599-0.83566 0.98820-0.46831-0.15247
   2   3  -9 93.2556 6.22098   1 0.27828-0.02006-0.82439 0.97691-0.48630-0.21288
   2   3 -10 4.47019 3.70648   1 0.27886-0.02247-0.81044 0.96294-0.50859-0.26900
   2   4 -10  74.652 6.28408   1 0.26104-0.00464-0.77474 0.97811-0.56970-0.20788
   2   4  -9 6.98434  3.3092   1 0.25787 0.00037-0.78620 0.98959-0.55549-0.14368
   2   4  -8 17.6743 1.92271   1 0.25236 0.00771-0.79384 0.99724-0.54732-0.07345
   2   4  -7 39.7957 3.40107   1 0.24360 0.01830-0.79640 0.99983-0.54776 0.00540
   2   4  -6  137.95 7.40139   1 0.23001 0.03373-0.79137 0.99481-0.56096 0.09701
   2   4  -5 343.965 10.5917   1 0.20870 0.05688-0.77330 0.97676-0.59376 0.20820
   2   4  -4 239.702 8.19762   1 0.17417 0.09324-0.72941 0.93289-0.65738 0.35023
   2   4  -3 379.283 9.49943   1 0.11591 0.15334-0.62753 0.83102-0.76710 0.53835
   2   4  -2  46.808 3.52013   1 0.01935 0.25173-0.39184 0.59535-0.91920 0.76886
   2   4  -1 626.354 11.5799   1-0.10027 0.37318 0.05154 0.15198-0.99569 0.92375
   2   4   0 888.281 13.8752   1-0.16520 0.43994 0.51025-0.30671-0.84752 0.85399
   2   4   1  906.06 14.2662   1-0.16863 0.44521 0.77066-0.56710-0.61811 0.70298
   2   4   2 16.5194 1.71988   1-0.15396 0.43237 0.89143-0.68786-0.42943 0.59271
   2   4   3 441.352 10.9436   1-0.13818 0.41843 0.94881-0.74523-0.28686 0.52854
   2   4   4 5.57433 2.75916   1-0.12442 0.40651 0.97707-0.77346-0.17530 0.49539
   2   4   5  267.09 9.97718   1-0.11267 0.39659 0.99029-0.78667-0.08348 0.48198
   2   4   6 459.278 13.5525   1-0.10242 0.38818 0.99471-0.79108-0.00452 0.48141
   2   4   7 67.3507 4.68456   1-0.09322 0.38081 0.99332-0.78966 0.06577 0.48953
   2   4   8 27.5229 2.38163   1-0.08470 0.37412 0.98763-0.78396 0.12997 0.50373
   2   4  10 141.932 11.1182   1-0.06874 0.36183 0.96635-0.76265 0.24633 0.54418
   2   5  10 243.852  13.572   1-0.07798 0.37108 0.97666-0.72208 0.19839 0.59213
   2   5   9 409.924 16.2201   1-0.08668 0.37795 0.98652-0.73196 0.13679 0.57533
   2   5   8 144.609 9.37191   1-0.09565 0.38509 0.99269-0.73815 0.07120 0.56252
   2   5   7 31.0993  2.3453   1-0.10507 0.39267 0.99444-0.73991 0.00035 0.55496
   2   5   6 479.234 14.1901   1-0.11515 0.40092 0.99048-0.73597-0.07759 0.55449
   2   5   5 26.0856 1.91451   1-0.12611 0.41004 0.97858-0.72409-0.16525 0.56375
   2   5   4 178.363 8.03342   1-0.13810 0.42020 0.95468-0.70021-0.26650 0.58659
   2   5   3 50.7716 3.71601   1-0.15096 0.43122 0.91107-0.65661-0.38678 0.62847
   2   5   2 304.749   9.285   1-0.16328 0.44170 0.83264-0.57820-0.53264 0.69593
   2   5   1 478.415 10.9707   1-0.16980 0.44639 0.69081-0.43639-0.70641 0.79130
   2   5   0 18.6921 1.67012   1-0.15625 0.43101 0.44434-0.18993-0.88543 0.89191
   2   5  -1 1139.24 16.3175   1-0.10218 0.37510 0.08998 0.16441-0.99279 0.92086
   2   5  -2 236.519 7.83254   1-0.01442 0.28550-0.25987 0.51424-0.96566 0.81534
   2   5  -3  407.01 10.3539   1 0.06910 0.20015-0.49543 0.74979-0.86413 0.63540
   2   5  -4 179.747 7.38977   1 0.12979 0.13763-0.62476 0.87910-0.76681 0.45967
   2   5  -5 106.876 6.16294   1 0.17047 0.09512-0.69173 0.94606-0.69767 0.31212
   2   5  -6 219.014 9.64314   1 0.19764 0.06611-0.72547 0.97978-0.65455 0.19061
   2   5  -7 165.881 8.74245   1 0.21607 0.04585-0.74085 0.99514-0.63083 0.08848
   2   5  -8 29.1548 2.36628   1 0.22868 0.03140-0.74524 0.99951-0.62092 0.00017
   2   5 -10 86.3863 6.30613   1 0.24297 0.01345-0.73434 0.98858-0.62803-0.14953
   2   6 -10 73.1469 5.35221   1 0.22497 0.03146-0.68981 0.99492-0.68279-0.09476
   2   6  -9 96.8867 6.50591   1 0.21696 0.04130-0.69385 0.99898-0.68148-0.01767
   2   6  -8 157.757 9.46718   1 0.20561 0.05449-0.69122 0.99637-0.68787 0.06712
   2   6  -7 30.4572  2.2953   1 0.18975 0.07218-0.67930 0.98446-0.70436 0.16202
   2   6  -6 72.6332 5.27112   1 0.16766 0.09611-0.65352 0.95870-0.73408 0.27014
   2   6  -5 673.946 15.4565   1 0.13679 0.12881-0.60582 0.91101-0.78044 0.39491
   2   6  -4 1070.44 18.2465   1 0.09383 0.17360-0.52226 0.82747-0.84527 0.53815
   2   6  -3 47.2752 3.63229   1 0.03592 0.23334-0.38147 0.68670-0.92266 0.69394
   2   6  -2 1001.45 16.2605   1-0.03451 0.30562-0.16262 0.46786-0.98666 0.83634
   2   6  -1 26.7735 2.07673   1-0.10282 0.37575 0.12313 0.18213-0.98916 0.91724
   2   6   0 1490.90 19.6784   1-0.14854 0.42331 0.40998-0.10471-0.90305 0.90954
   2   6   1 3.32325  2.4386   1-0.16644 0.44304 0.63296-0.32767-0.75961 0.84450
   2   6   2 563.888 12.8798   1-0.16628 0.44472 0.78079-0.47548-0.60578 0.76908
   2   6   3 78.3004  5.5199   1-0.15809 0.43836 0.87273-0.56741-0.46521 0.70692
   2   6   4 1069.33 19.1998   1-0.14726 0.42937 0.92891-0.62357-0.34284 0.66295
   2   6   5 434.092 12.9953   1-0.13602 0.41996 0.96272-0.65736-0.23661 0.63513
   2   6   6 29.2846 2.28134   1-0.12511 0.41089 0.98212-0.67674-0.14318 0.62010
   2   6   7 18.4595 1.80986   1-0.11472 0.40233 0.99173-0.68634-0.05954 0.61486
   2   6   8 52.7016 4.19346   1-0.10481 0.39426 0.99429-0.68888 0.01664 0.61709
   2   6   9 171.892 11.0292   1-0.09527 0.38655 0.99143-0.68601 0.08708 0.62505
   2   6  10 2.56261 5.12523   1-0.08596 0.37908 0.98416-0.67872 0.15307 0.63746
   2   7   9 372.267 16.1472   1-0.10239 0.39368 0.99378-0.63749 0.04104 0.67110
   2   7   8 91.6303 6.59326   1-0.11222 0.40168 0.99318-0.63690-0.03329 0.66703
   2   7   7 155.025  9.7322   1-0.12227 0.40989 0.98626-0.63000-0.11347 0.66880
   2   7   6 1399.10 25.5227   1-0.13253 0.41832 0.97115-0.61490-0.20097 0.67790
   2   7   5 37.7911 3.10302   1-0.14285 0.42680 0.94487-0.58864-0.29761 0.69613
   2   7   4  4.5646 2.87407   1-0.15278 0.43490 0.90275-0.54654-0.40532 0.72544
   2   7   3 4.18685 2.86258   1-0.16119 0.44147 0.83752-0.48132-0.52550 0.76721
   2   7   2 148.632 7.03454   1-0.16561 0.44406 0.73856-0.38238-0.65703 0.82034
   2   7   1 81.0664 5.38504   1-0.16145 0.43807 0.59311-0.23695-0.79218 0.87709
   2   7   0 198.823 7.71302   1-0.14209 0.41687 0.39368-0.03753-0.91118 0.91768
   2   7  -1 0.26925 1.88474   1-0.10276 0.37570 0.15368 0.20245-0.98486 0.91296
   2   7  -2 87.1184 5.88638   1-0.04731 0.31842-0.08639 0.44250-0.99599 0.84568
   2   7  -3 85.3808 5.95165   1 0.01226 0.25702-0.28483 0.64092-0.95801 0.72930
   2   7  -4 117.943 6.77136   1 0.06537 0.20208-0.42688 0.78296-0.90025 0.59313
   2   7  -5 47.1487 3.95027   1 0.10803 0.15758-0.52032 0.87638-0.84444 0.45892
   2   7  -6 1443.23 24.5804   1 0.14069 0.12309-0.57890 0.93494-0.79976 0.33583
   2   7  -7 91.9838 7.29044   1 0.16525 0.09669-0.61398 0.97001-0.76785 0.22552
   2   7  -8 117.556 8.44171   1 0.18362 0.07649-0.63324 0.98925-0.74745 0.12672
   2   7  -9 305.638 14.0571   1 0.19728 0.06099-0.64151 0.99751-0.73658 0.03745
   2   7 -10 395.768 16.7555   1 0.20733 0.04910-0.64179 0.99777-0.73336-0.04418
   2   8  -9-6.26771 4.45022   1 0.17853 0.07976-0.58637 0.99323-0.78582 0.08669
   2   8  -8 67.7705 5.08277   1 0.16305 0.09707-0.57268 0.97956-0.79946 0.17873
   2   8  -7 158.354 9.52328   1 0.14291 0.11904-0.54681 0.95371-0.82149 0.27917
   2   8  -6 26.6573  2.3714   1 0.11695 0.14684-0.50413 0.91104-0.85279 0.38888
   2   8  -5 5.20609 2.62948   1 0.08392 0.18171-0.43801 0.84494-0.89292 0.50741
   2   8  -4  402.69 12.7468   1 0.04302 0.22443-0.34002 0.74697-0.93824 0.63113
   2   8  -3 368.592 11.3844   1-0.00490 0.27419-0.20221 0.60917-0.97922 0.75052
   2   8  -2 232.241 8.80172   1-0.05582 0.32695-0.02339 0.43037-0.99920 0.84891
   2   8  -1 4897.11 39.4009   1-0.10222 0.37518 0.18276 0.22424-0.97991 0.90802
   2   8   0 3724.25  34.507   1-0.13657 0.41136 0.38844 0.01857-0.91415 0.92066
   2   8   1 3841.80 35.4044   1-0.15602 0.43265 0.56686-0.15983-0.81219 0.89711
   2   8   2 48.8934 4.05895   1-0.16291 0.44138 0.70589-0.29884-0.69277 0.85609
   2   8   3 136.826  7.8516   1-0.16153 0.44182 0.80717-0.40011-0.57119 0.81292
   2   8   4 434.752 13.5172   1-0.15548 0.43761 0.87819-0.47111-0.45560 0.77574
   2   8   5 28.6975 2.10148   1-0.14711 0.43108 0.92671-0.51961-0.34885 0.74739
   2   8   6 230.599 10.7496   1-0.13770 0.42350 0.95886-0.55175-0.25107 0.72801
   2   8   7 357.271  14.554   1-0.12789 0.41552 0.97900-0.57187-0.16131 0.71665
   2   8   8 175.212 11.1722   1-0.11798 0.40745 0.99009-0.58294-0.07836 0.71211
   2   8   9  25.822 2.82155   1-0.10808 0.39938 0.99412-0.58696-0.00106 0.71321
   2   9   9 658.768 21.9329   1-0.11242 0.40374 0.99296-0.53493-0.03909 0.75126
   2   9   8 7.01843 5.36042   1-0.12220 0.41168 0.98569-0.52767-0.11851 0.75227
   2   9   7 650.226 19.8444   1-0.13177 0.41942 0.97079-0.51280-0.20317 0.75852
   2   9   6 5.79691 5.02027   1-0.14093 0.42674 0.94630-0.48832-0.29387 0.77082
   2   9   5  86.543 5.87033   1-0.14928 0.43326 0.90942-0.45146-0.39127 0.78982
   2   9   4 313.596 12.5228   1-0.15607 0.43822 0.85636-0.39841-0.49551 0.81565
   2   9   3 26.0095 2.73868   1-0.16003 0.44034 0.78224-0.32431-0.60544 0.84718
   2   9   2  431.26 12.9631   1-0.15911 0.43758 0.68169-0.22378-0.71748 0.88081
   2   9   1 241.578 9.48552   1-0.15058 0.42722 0.55071-0.09282-0.82416 0.90909
   2   9   0 7.59643 3.21916   1-0.13170 0.40651 0.39041 0.06747-0.91391 0.92044
   2   9  -1 628.005  14.889   1-0.10133 0.37430 0.21093 0.24694-0.97429 0.90241
   2   9  -2 224.222 9.19708   1-0.06161 0.33275 0.03087 0.42697-0.99878 0.84850
   2   9  -3 250.559 10.1741   1-0.01754 0.28685-0.13041 0.58824-0.99147 0.76278
   2   9  -4 387.935 12.6632   1 0.02548 0.24198-0.26139 0.71920-0.96409 0.65700
   2   9  -5 138.617 8.30757   1 0.06391 0.20172-0.36020 0.81800-0.92900 0.54350
   2   9  -6 3.05516 3.57251   1 0.09635 0.16745-0.43090 0.88869-0.89482 0.43091
   2   9  -7 498.469 16.7782   1 0.12286 0.13911-0.47931 0.93708-0.86597 0.32367
   2   9  -8 6.97095 3.75359   1 0.14410 0.11603-0.51074 0.96849-0.84405 0.22334
   2   9  -9 531.366 19.2417   1 0.16092 0.09737-0.52933 0.98706-0.82910 0.12999
   2  10  -8 18.0784 2.46015   1 0.12688 0.13327-0.44840 0.95702-0.88165 0.26095
   2  10  -7  89.094 6.54105   1 0.10508 0.15690-0.41256 0.92120-0.90222 0.35992
   2  10  -6 363.832 13.9772   1 0.07867 0.18514-0.36019 0.86884-0.92753 0.46363
   2  10  -5 165.326 9.32828   1 0.04741 0.21824-0.28726 0.79593-0.95536 0.56988
   2  10  -4 1070.20 21.5546   1 0.01168 0.25580-0.19002 0.69871-0.98121 0.67412
   2  10  -3-1.52721 3.14843   1-0.02696 0.29627-0.06687 0.57557-0.99777 0.76909
   2  10  -2 1217.34 21.9348   1-0.06554 0.33669 0.07911 0.42960-0.99595 0.84568
   2  10  -1 476.223 13.8722   1-0.10014 0.37312 0.23849 0.27024-0.96799 0.89612
   2  10   0 15.8511 1.72318   1-0.12727 0.40209 0.39730 0.11144-0.91145 0.91799
   2  10   1 469.578  14.025   1-0.14529 0.42195 0.54212-0.03336-0.83068 0.91562
   2  10   2 1830.06 27.6605   1-0.15472 0.43320 0.66464-0.15586-0.73422 0.89756
   2  10   3 6.55509 3.84327   1-0.15731 0.43763 0.76259-0.25379-0.63077 0.87251
   2  10   4 1270.71 24.5003   1-0.15510 0.43726 0.83779-0.32898-0.52675 0.84690
   2  10   5 337.792 13.5357   1-0.14978 0.43377 0.89378-0.38494-0.42590 0.82446
   2  10   6 221.634 11.6699   1-0.14253 0.42835 0.93423-0.42538-0.32993 0.80689
   2  10   7 28.6269 2.69833   1-0.13412 0.42178 0.96232-0.45345-0.23930 0.79467
   2  10   8 11.0529  3.9795   1-0.12503 0.41452 0.98054-0.47166-0.15383 0.78760
   2  11   8 235.101 13.0141   1-0.12660 0.41611 0.97512-0.41537-0.18450 0.81828
   2  11   7 92.1468 7.23846   1-0.13515 0.42282 0.95409-0.39436-0.27007 0.82545
   2  11   6 135.925 9.71212   1-0.14276 0.42860 0.92316-0.36345-0.35988 0.83685
   2  11   5 250.037 12.2603   1-0.14895 0.43295 0.88020-0.32050-0.45374 0.85231
   2  11   4  300.01 13.2112   1-0.15298 0.43515 0.82264-0.26296-0.55080 0.87096
   2  11   3 74.0374 5.83348   1-0.15379 0.43412 0.74781-0.18814-0.64909 0.89085
   2  11   2 88.4777 5.84122   1-0.15001 0.42851 0.65351-0.09386-0.74504 0.90840
   2  11   1 200.593 9.97241   1-0.14017 0.41684 0.53926 0.02038-0.83331 0.91826
   2  11   0 15.6417 1.73246   1-0.12312 0.39795 0.40771 0.15191-0.90731 0.91385
   2  11  -1 96.4076 6.76786   1-0.09869 0.37168 0.26564 0.29396-0.96099 0.88913
   2  11  -2 324.016 12.0498   1-0.06814 0.33930 0.12304 0.43654-0.99136 0.84109
   2  11  -3 64.4502 4.89122   1-0.03401 0.30333-0.00967 0.56924-0.99990 0.77123
   2  11  -4 547.803 16.2913   1 0.00080 0.26669-0.12485 0.68440-0.99191 0.68484
   2  11  -5 268.139 12.0676   1 0.03383 0.23182-0.21906 0.77860-0.97411 0.58863
   2  11  -6 183.505 10.7946   1 0.06360 0.20022-0.29246 0.85198-0.95247 0.48858
   2  11  -7  98.942 7.80267   1 0.08946 0.17253-0.34727 0.90677-0.93120 0.38892
   2  11  -8 171.815 11.0327   1 0.11138 0.14878-0.38640 0.94588-0.91279 0.29210
   2  12  -7 102.561 7.35345   1 0.07585 0.18615-0.28385 0.89422-0.95388 0.41160
   2  12  -6 70.9315  5.9709   1 0.05082 0.21301-0.22785 0.83823-0.97096 0.50709
   2  12  -5 110.448 7.19397   1 0.02270 0.24297-0.15523 0.76563-0.98685 0.60138
   2  12  -4 6.63635 3.35187   1-0.00779 0.27529-0.06485 0.67527-0.99779 0.69072
   2  12  -3 16.6458 2.08954   1-0.03925 0.30859 0.04261 0.56782-0.99896 0.77030
   2  12  -2 1.32187 3.49733   1-0.06973 0.34090 0.16380 0.44666-0.98535 0.83510
   2  12  -1 12.1736 4.21528   1-0.09699 0.36999 0.29248 0.31799-0.95328 0.88143
   2  12   0 124.028 7.75365   1-0.11915 0.39399 0.42070 0.18978-0.90178 0.90834
   2  12   1  7.6316 3.78266   1-0.13520 0.41188 0.54080 0.06970-0.83302 0.91798
   2  12   2  31.826 3.02915   1-0.14515 0.42366 0.64724-0.03672-0.75137 0.91473
   2  12   3 3.37532 4.11984   1-0.14972 0.43007 0.73734-0.12680-0.66186 0.90363
   2  12   4  9.1917 3.95547   1-0.15001 0.43219 0.81081-0.20026-0.56890 0.88908
   2  12   5 187.911 11.1224   1-0.14709 0.43110 0.86889-0.25832-0.47573 0.87430
   2  12   6 118.681 9.37237   1-0.14186 0.42771 0.91346-0.30287-0.38436 0.86134
   2  12   7 172.359 11.4962   1-0.13503 0.42271 0.94650-0.33590-0.29588 0.85127
   2  13   7 202.214 12.9236   1-0.13392 0.42161 0.93980-0.27833-0.31714 0.87254
   2  13   6 31.7415 2.94361   1-0.14003 0.42589 0.90529-0.24384-0.40396 0.88095
   2  13   5 82.5351 7.28345   1-0.14439 0.42841 0.85988-0.19845-0.49265 0.89124
   2  13   4 98.0817 7.17033   1-0.14639 0.42858 0.80209-0.14067-0.58204 0.90222
   2  13   3 151.119 9.93515   1-0.14528 0.42563 0.73064-0.06924-0.67015 0.91193
   2  13   2 602.004 18.0585   1-0.14019 0.41871 0.64497 0.01641-0.75415 0.91752
   2  13   1 260.866 12.3467   1-0.13034 0.40703 0.54579 0.11558-0.83041 0.91538
   2  13   0 3.83397 3.17896   1-0.11526 0.39012 0.43564 0.22571-0.89506 0.90162
   2  13  -1 132.685 8.59991   1-0.09505 0.36807 0.31909 0.34224-0.94484 0.87300
   2  13  -2 536.984 17.0713   1-0.07051 0.34170 0.20215 0.45918-0.97815 0.82791
   2  13  -3 33.7209  2.7395   1-0.04310 0.31245 0.09103 0.57028-0.99563 0.76698
   2  13  -4 137.177 9.54287   1-0.01452 0.28204-0.00916 0.67045-0.99992 0.69287
   2  13  -5 12.4515 5.10728   1 0.01360 0.25208-0.09530 0.75657-0.99478 0.60933
   2  13  -6 19.9533 2.57783   1 0.04005 0.22379-0.16628 0.82753-0.98409 0.52023
   2  13  -7 182.936 11.8799   1 0.06408 0.19793-0.22251 0.88375-0.97110 0.42883
   2  14  -6 45.0272 3.63469   1 0.03102 0.23283-0.10758 0.81970-0.99274 0.52889
   2  14  -5 7.00167 4.28763   1 0.00621 0.25948-0.03881 0.75095-0.99882 0.61337
   2  14  -4 176.212 11.1314   1-0.01976 0.28728 0.04294 0.66922-0.99906 0.69202
   2  14  -3 425.775  16.265   1-0.04581 0.31517 0.13636 0.57581-0.99037 0.76173
   2  14  -2 24.6601 2.33803   1-0.07064 0.34184 0.23863 0.47356-0.96987 0.81964
   2  14  -1 4.15225 3.88408   1-0.09288 0.36591 0.34553 0.36667-0.93564 0.86381
   2  14   0 266.695 12.9999   1-0.11141 0.38627 0.45210 0.26013-0.88724 0.89382
   2  14   1 26.5963 2.63899   1-0.12555 0.40225 0.55352 0.15872-0.82590 0.91088
   2  14   2 75.5615 6.09722   1-0.13517 0.41370 0.64601 0.06625-0.75406 0.91745
   2  14   3 516.486 18.0868   1-0.14056 0.42092 0.72722-0.01495-0.67478 0.91657
   2  14   4 301.208 14.4429   1-0.14229 0.42449 0.79622-0.08393-0.59100 0.91119
   2  14   5 5.01604 4.15908   1-0.14103 0.42506 0.85314-0.14083-0.50520 0.90380
   2  14   6 96.2624 7.30268   1-0.13740 0.42327 0.89876-0.18643-0.41921 0.89621
   2  15   5 373.931 17.5634   1-0.13712 0.42117 0.84852-0.08535-0.51393 0.91254
   2  15   4 10.6642 2.40043   1-0.13779 0.42000 0.79292-0.02976-0.59640 0.91660
   2  15   3 6.12422 5.54572   1-0.13562 0.41600 0.72662 0.03652-0.67632 0.91813
   2  15   2 22.1735 2.54564   1-0.13009 0.40864 0.64978 0.11334-0.75158 0.91498
   2  15   1 398.977 16.8017   1-0.12079 0.39750 0.56345 0.19966-0.81974 0.90473
   2  15   0 5.12408 4.51902   1-0.10753 0.38241 0.46974 0.29335-0.87840 0.88499
   2  15  -1 103.244 7.30648   1-0.09049 0.36353 0.37184 0.39124-0.92566 0.85384
   2  15  -2-1.13743  3.5969   1-0.07021 0.34141 0.27365 0.48941-0.96058 0.81036
   2  15  -3 43.7128 3.87679   1-0.04760 0.31697 0.17922 0.58382-0.98346 0.75484
   2  15  -4-7.80665 4.37179   1-0.02374 0.29128 0.09205 0.67097-0.99573 0.68870
   2  15  -5  416.68 17.0245   1 0.00027 0.26543 0.01468 0.74833-0.99961 0.61417
   2  16  -3 497.372 18.6635   1-0.04859 0.31798 0.22005 0.59386-0.97510 0.74649
   2  16  -2 223.967 12.8684   1-0.06928 0.34050 0.30749 0.50643-0.95032 0.80011
   2  16  -1 450.071 17.7427   1-0.08786 0.36092 0.39803 0.41591-0.91487 0.84306
   2  16   0 59.6092 4.73838   1-0.10360 0.37849 0.48833 0.32563-0.86856 0.87516
   2  16   1 461.759 18.6556   1-0.11602 0.39274 0.57517 0.23881-0.81212 0.89712
   2  16   2 248.662 13.5848   1-0.12495 0.40351 0.65585 0.15815-0.74704 0.91045
   2  16   3 659.781  22.341   1-0.13050 0.41090 0.72845 0.08556-0.67524 0.91705
   3  15  -3 100.868 7.26029   1 0.01496 0.39177 0.21737 0.54571-0.97531 0.74990
   3  15  -2 13.3873 1.83949   1-0.00753 0.41609 0.31610 0.44699-0.94855 0.80154
   3  15  -1 208.998 12.6084   1-0.02714 0.43753 0.41717 0.34594-0.90872 0.84012
   3  15   0-8.83474 5.71443   1-0.04302 0.45525 0.51610 0.24702-0.85611 0.86591
   3  15   1 75.4524 5.89414   1-0.05476 0.46882 0.60889 0.15425-0.79229 0.88050
   3  15   3  -0.672 3.97559   1-0.06627 0.48400 0.76557-0.00239-0.64113 0.88615
   3  14   4 876.699 25.0912   1-0.07110 0.49065 0.83246-0.12013-0.55083 0.87424
   3  14   3 17.4056 2.17953   1-0.07103 0.48875 0.76887-0.05656-0.63676 0.88177
   3  14   2 208.781 13.2415   1-0.06753 0.48341 0.69233 0.01996-0.71964 0.88625
   3  14   1  229.56  12.493   1-0.05986 0.47391 0.60309 0.10918-0.79647 0.88466
   3  14   0 387.458 15.5954   1-0.04751 0.45972 0.50287 0.20939-0.86382 0.87361
   3  14  -1 75.8921 5.19479   1-0.03035 0.44073 0.39505 0.31719-0.91853 0.84992
   3  14  -2 136.844 10.1027   1-0.00885 0.41740 0.28456 0.42767-0.95850 0.81149
   3  14  -3 4.75128  3.6611   1 0.01593 0.39078 0.17697 0.53524-0.98341 0.75799
   3  14  -4 495.977 18.9126   1 0.04255 0.36233 0.07742 0.63477-0.99481 0.69098
   3  13  -6  289.81 14.3841   1 0.10439 0.29681-0.14372 0.80500-0.98141 0.52077
   3  13  -5 32.8476 3.39968   1 0.07653 0.32650-0.06671 0.72801-0.99278 0.61054
   3  13  -4 91.6692  7.1059   1 0.04714 0.35772 0.02657 0.63475-0.99715 0.69332
   3  13  -3 252.217 12.6936   1 0.01775 0.38895 0.13425 0.52709-0.99008 0.76464
   3  13  -2 163.135 10.6951   1-0.00974 0.41827 0.25202 0.40934-0.96758 0.82056
   3  13  -1 127.328 9.16484   1-0.03345 0.44382 0.37348 0.28789-0.92748 0.85886
   3  13   0 77.3742 6.11456   1-0.05204 0.46424 0.49154 0.16985-0.87017 0.87995
   3  13   1 2.76483 3.54071   1-0.06497 0.47901 0.60007 0.06133-0.79847 0.88665
   3  13   2 9.64758 1.93699   1-0.07252 0.48839 0.69513-0.03370-0.71656 0.88315
   3  13   3 35.6815 2.94451   1-0.07545 0.49316 0.77508-0.11364-0.62875 0.87375
   3  13   4 87.9629 7.05353   1-0.07474 0.49428 0.84013-0.17868-0.53862 0.86201
   3  13   5 33.0253 2.85575   1-0.07128 0.49266 0.89151-0.23004-0.44868 0.85049
   3  12   6 35.9695 2.98724   1-0.06699 0.49019 0.93910-0.32848-0.33829 0.81848
   3  12   5  189.94 11.6041   1-0.07329 0.49465 0.90121-0.29061-0.42852 0.83031
   3  12   4 5.14592 4.08324   1-0.07772 0.49725 0.85047-0.23989-0.52172 0.84511
   3  12   3 461.766 16.9308   1-0.07943 0.49713 0.78460-0.17403-0.61640 0.86139
   3  12   2 203.603 11.1645   1-0.07732 0.49318 0.70157-0.09102-0.70985 0.87643
   3  12   1 1383.46  28.121   1-0.07010 0.48413 0.60047 0.01007-0.79786 0.88603
   3  12   0  254.50 12.0786   1-0.05666 0.46885 0.48262 0.12790-0.87497 0.88474
   3  12  -1 1248.81 26.3906   1-0.03647 0.44683 0.35261 0.25789-0.93558 0.86695
   3  12  -2  52.324 4.45744   1-0.01013 0.41865 0.21819 0.39230-0.97578 0.82874
   3  12  -3 337.269 14.0185   1 0.02060 0.38609 0.08859 0.52187-0.99508 0.76964
   3  12  -4  9.5644 4.31675   1 0.05324 0.35161-0.02808 0.63853-0.99667 0.69283
   3  12  -5 115.561 8.78453   1 0.08538 0.31764-0.12687 0.73730-0.98599 0.60374
   3  12  -6 0.59262 3.88608   1 0.11523 0.28595-0.20625 0.81667-0.96876 0.50811
   3  11  -7 103.285 7.23823   1 0.15589 0.24344-0.33225 0.89178-0.92637 0.38730
   3  11  -6 205.876 11.5382   1 0.12828 0.27289-0.27235 0.83190-0.95039 0.48973
   3  11  -5 419.684 15.3556   1 0.09642 0.30659-0.19149 0.75106-0.97426 0.59200
   3  11  -4 450.111 15.6789   1 0.06122 0.34362-0.08741 0.64699-0.99260 0.68874
   3  11  -3 103.266 8.00557   1 0.02474 0.38194 0.03916 0.52044-0.99807 0.77261
   3  11  -2 54.5118 4.40733   1-0.00994 0.41845 0.18266 0.37696-0.98305 0.83600
   3  11  -1 141.625  8.8925   1-0.03946 0.44981 0.33267 0.22697-0.94281 0.87417
   3  11   0 22.9049 2.18868   1-0.06145 0.47362 0.47683 0.08282-0.87793 0.88769
   3  11   1 7.11752 3.38862   1-0.07527 0.48928 0.60512-0.04546-0.79397 0.88214
   3  11   2 187.491 10.3267   1-0.08184 0.49769 0.71234-0.15265-0.69861 0.86518
   3  11   3 12.1862  4.3085   1-0.08281 0.50049 0.79781-0.23811-0.59878 0.84375
   3  11   4 195.456 10.6428   1-0.07985 0.49937 0.86361-0.30389-0.49932 0.82270
   3  11   5 373.083  15.471   1-0.07430 0.49565 0.91280-0.35307-0.40299 0.80477
   3  11   6 24.3879 2.84233   1-0.06710 0.49028 0.94844-0.38869-0.31103 0.79121
   3  11   7 248.735  14.236   1-0.05885 0.48387 0.97311-0.41335-0.22374 0.78233
   3  10   7 647.046 21.2967   1-0.05706 0.48207 0.98014-0.47124-0.19094 0.74952
   3  10   6 252.107 13.3392   1-0.06595 0.48912 0.95860-0.44972-0.27824 0.75842
   3  10   5    0.00 4.53761   1-0.07409 0.49543 0.92609-0.41723-0.37135 0.77312
   3  10   4 316.735 13.3657   1-0.08089 0.50039 0.87956-0.37071-0.47042 0.79378
   3  10   3 9.96905 3.94329   1-0.08535 0.50302 0.81508-0.30625-0.57467 0.81964
   3  10   2 808.051 19.7348   1-0.08592 0.50176 0.72821-0.21939-0.68160 0.84816
   3  10   1 7.90868 3.04406   1-0.08043 0.49443 0.61514-0.10634-0.78583 0.87398
   3  10   0 4.29547 2.71669   1-0.06648 0.47865 0.47518 0.03360-0.87858 0.88833
   3  10  -1 79.4019 5.67157   1-0.04248 0.45281 0.31398 0.19479-0.94915 0.88049
   3  10  -2 729.461 18.7418   1-0.00902 0.41752 0.14483 0.36392-0.98933 0.84227
   3  10  -3 3.97659 3.97659   1 0.03056 0.37610-0.01523 0.52396-0.99843 0.77297
   3  10  -4 505.375 15.9285   1 0.07161 0.33322-0.15255 0.66126-0.98378 0.67991
   3  10  -5 44.8933 3.51433   1 0.11013 0.29286-0.26123 0.76993-0.95618 0.57391
   3  10  -6 104.076 6.97031   1 0.14389 0.25727-0.34215 0.85084-0.92500 0.46432
   3  10  -7 414.963 16.4574   1 0.17223 0.22710-0.39954 0.90820-0.89618 0.35710
   3  10  -8    0.00 4.25737   1 0.19538 0.20211-0.43824 0.94689-0.87262 0.25513
   3   9  -8 95.3353 7.20449   1 0.21356 0.18392-0.50234 0.96012-0.83273 0.21523
   3   9  -7 3.72352  3.4881   1 0.19101 0.20830-0.46861 0.92641-0.85787 0.31878
   3   9  -6 158.325 10.1762   1 0.16248 0.23867-0.41560 0.87341-0.89094 0.43025
   3   9  -5 45.8207 4.28068   1 0.12716 0.27583-0.33670 0.79453-0.92982 0.54753
   3   9  -4 657.666 17.5623   1 0.08515 0.31966-0.22487 0.68272-0.96844 0.66456
   3   9  -3 493.672  14.987   1 0.03868 0.36797-0.07626 0.53412-0.99517 0.76970
   3   9  -2 514.386 15.3748   1-0.00715 0.41564 0.10377 0.35411-0.99445 0.84738
   3   9  -1 20.5858 2.08941   1-0.04561 0.45593 0.29706 0.16084-0.95451 0.88584
   3   9   0 67.6215 5.09398   1-0.07187 0.48403 0.47912-0.02121-0.87614 0.88587
   3   9   1 116.801 7.24598   1-0.08550 0.49949 0.63196-0.17404-0.77191 0.86005
   3   9   2 246.364 11.0382   1-0.08929 0.50511 0.75004-0.29209-0.65707 0.82362
   3   9   3 235.252 11.0524   1-0.08671 0.50436 0.83663-0.37867-0.54253 0.78749
   3   9   4 373.193 13.8985   1-0.08049 0.49998 0.89814-0.44016-0.43382 0.75718
   3   9   5 85.2665 6.11665   1-0.07237 0.49369 0.94070-0.48271-0.33279 0.73455
   3   9   6 109.845 7.49272   1-0.06333 0.48649 0.96913-0.51112-0.23942 0.71958
   3   9   7 6.46812 4.03119   1-0.05388 0.47887 0.98691-0.52888-0.15294 0.71151
   3   9   8 420.751 17.2342   1-0.04426 0.47109 0.99644-0.53840-0.07237 0.70935
   3   8   8 23.1553 2.71733   1-0.03939 0.46621 0.99875-0.59157-0.03134 0.66831
   3   8   7 151.037 10.2312   1-0.04913 0.47412 0.99286-0.58570-0.10953 0.66809
   3   8   6 413.776 15.5281   1-0.05898 0.48213 0.97942-0.57227-0.19410 0.67425
   3   8   5 115.488 6.98707   1-0.06879 0.49010 0.95600-0.54887-0.28648 0.68823
   3   8   4 2.94555 1.46292   1-0.07820 0.49768 0.91888-0.51177-0.38821 0.71155
   3   8   3 4.56963 2.65999   1-0.08636 0.50400 0.86244-0.45535-0.50041 0.74535
   3   8   2 20.1687 1.82578   1-0.09147 0.50728 0.77864-0.37156-0.62255 0.78909
   3   8   1 208.175 9.72625   1-0.09025 0.50423 0.65745-0.25039-0.74983 0.83796
   3   8   0 692.878 17.0178   1-0.07771 0.48985 0.49086-0.08382-0.86924 0.87896
   3   8  -1 26.8895 2.27388   1-0.04898 0.45929 0.28273 0.12430-0.95877 0.89009
   3   8  -2 21.5277 1.81152   1-0.00394 0.41242 0.05803 0.34898-0.99811 0.85103
   3   8  -3  145.15 7.88103   1 0.05004 0.35660-0.14636 0.55335-0.98655 0.76107
   3   8  -4 1.69855 1.20272   1 0.10289 0.30192-0.30603 0.71300-0.94384 0.63994
   3   8  -5 144.381 8.44882   1 0.14824 0.25473-0.41825 0.82521-0.89251 0.51022
   3   8  -6 3.26423 3.05786   1 0.18445 0.21669-0.49218 0.89913-0.84625 0.38555
   3   8  -7  28.418 2.52798   1 0.21240 0.18690-0.53862 0.94555-0.81022 0.27112
   3   8  -9 107.722 7.51548   1 0.24969 0.14594-0.57996 0.98685-0.76946 0.07355
   3   7  -9  17.344 2.29354   1 0.26947 0.12615-0.63586 0.99188-0.71681 0.02089
   3   7  -8 20.5527 2.24233   1 0.25555 0.14190-0.62796 0.98401-0.72899 0.11147
   3   7  -7 357.917 14.3223   1 0.23640 0.16289-0.60823 0.96429-0.75209 0.21297
   3   7  -6 284.805 12.0578   1 0.21011 0.19101-0.57073 0.92680-0.78875 0.32804
   3   7  -5 327.673 12.4334   1 0.17423 0.22873-0.50560 0.86169-0.84077 0.45846
   3   7  -4 27.9298  2.6062   1 0.12626 0.27853-0.39768 0.75379-0.90566 0.60176
   3   7  -3 189.576  8.7762   1 0.06619 0.34044-0.22912 0.58524-0.96937 0.74388
   3   7  -2 363.256 11.7727   1 0.00128 0.40718 0.00507 0.35107-0.99968 0.85259
   3   7  -1 175.455 8.15272   1-0.05282 0.46312 0.27241 0.08375-0.96164 0.89295
   3   7   0 8.56914 1.38314   1-0.08406 0.49619 0.51381-0.15763-0.85539 0.86511
   3   7   1 371.994 11.8773   1-0.09415 0.50811 0.69386-0.33767-0.71577 0.80389
   3   7   2 715.979  17.191   1-0.09169 0.50749 0.81451-0.45830-0.57464 0.74117
   3   7   3 373.096 12.6214   1-0.08359 0.50123 0.89195-0.53573-0.44595 0.69088
   3   7   4 4.16234 2.82304   1-0.07349 0.49296 0.94083-0.58459-0.33219 0.65553
   3   7   5 434.106 14.6612   1-0.06298 0.48428 0.97102-0.61476-0.23171 0.63345
   3   7   6 64.4758 5.64017   1-0.05265 0.47579 0.98860-0.63233-0.14196 0.62210
   3   7   7 602.993 19.1578   1-0.04266 0.46764 0.99729-0.64099-0.06062 0.61917
   3   7   8 49.2519 3.63461   1-0.03301 0.45981 0.99934-0.64303 0.01417 0.62279
   3   7   9 36.2285 2.95498   1-0.02360 0.45224 0.99616-0.63984 0.08383 0.63153
   3   6   9 72.1506 4.97671   1-0.01610 0.44472 0.99142-0.68597 0.12946 0.58589
   3   6   8 19.3584 2.48267   1-0.02504 0.45183 0.99761-0.69217 0.06399 0.57295
   3   6   7 174.701  10.599   1-0.03432 0.45928 0.99939-0.69396-0.00629 0.56482
   3   6   6 185.339 10.3971   1-0.04410 0.46722 0.99564-0.69023-0.08289 0.56303
   3   6   5 659.171 17.5466   1-0.05453 0.47582 0.98444-0.67905-0.16797 0.56970
   3   6   4 519.728 15.0566   1-0.06571 0.48517 0.96247-0.65710-0.26452 0.58785
   3   6   3 1873.03 27.0487   1-0.07746 0.49508 0.92374-0.61838-0.37658 0.62150
   3   6   2 2.77729 2.59792   1-0.08872 0.50451 0.85731-0.55197-0.50882 0.67534
   3   6   1  899.47 17.8687   1-0.09610 0.51006 0.74361-0.43829-0.66356 0.75167
   3   6   0 224.717 8.81136   1-0.09076 0.50288 0.55338-0.24807-0.82974 0.83944
   3   6  -1  486.33 12.9435   1-0.05751 0.46780 0.26881 0.03648-0.96250 0.89380
   3   6  -2  4.2087 2.52854   1 0.00986 0.39859-0.05975 0.36502-0.99767 0.85057
   3   6  -3 1284.98 21.3168   1 0.08977 0.31685-0.32969 0.63495-0.93751 0.71200
   3   6  -4 592.835 15.0708   1 0.15719 0.24759-0.50086 0.80610-0.84731 0.54339
   3   6  -5 259.618 10.6995   1 0.20591 0.19704-0.59720 0.90243-0.77027 0.38795
   3   6  -6 3.37857 2.80136   1 0.23959 0.16153-0.64907 0.95428-0.71630 0.25557
   3   6  -7 24.3224 2.15875   1 0.26283 0.13644-0.67552 0.98071-0.68264 0.14352
   3   6  -8    0.00 3.65002   1 0.27899 0.11845-0.68684 0.99201-0.66450 0.04697
   3   6  -9 157.886 10.7427   1 0.29022 0.10539-0.68846 0.99362-0.65778-0.03816
   3   5  -9 234.144 12.9033   1 0.31157 0.08402-0.73662 0.99091-0.59287-0.10307
   3   5  -8 584.723 18.3168   1 0.30353 0.09390-0.74090 0.99521-0.59191-0.02563
   3   5  -7 1003.78 22.2308   1 0.29124 0.10803-0.73804 0.99237-0.60175 0.06261
   3   5  -6 140.923 8.46041   1 0.27256 0.12854-0.72382 0.97816-0.62740 0.16666
   3   5  -5 815.436 18.1069   1 0.24367 0.15926-0.68926 0.94362-0.67650 0.29418
   3   5  -4 141.703  7.1317   1 0.19787 0.20690-0.61422 0.86859-0.75918 0.45525
   3   5  -3 313.231 10.2972   1 0.12530 0.28131-0.45474 0.70913-0.87867 0.65315
   3   5  -2 463.759  12.242   1 0.02473 0.38371-0.14589 0.40030-0.98817 0.84106
   3   5  -1  49.466 3.73156   1-0.06382 0.47410 0.27769-0.02326-0.95972 0.89101
   3   5   0 52.8034 3.75156   1-0.09694 0.50905 0.61808-0.36364-0.78202 0.79172
   3   5   1 116.036 6.21607   1-0.09388 0.50782 0.80805-0.55359-0.58343 0.67153
   3   5   2 214.326  8.9607   1-0.08070 0.49648 0.90481-0.65034-0.41964 0.58614
   3   5   3 13.7418 1.65766   1-0.06678 0.48439 0.95509-0.70060-0.28994 0.53484
   3   5   4 15.4039 1.74612   1-0.05421 0.47365 0.98153-0.72703-0.18440 0.50771
   3   5   5 37.7591 2.96999   1-0.04309 0.46437 0.99459-0.74007-0.09518 0.49689
   3   5   6 112.773 7.88605   1-0.03313 0.45624 0.99931-0.74477-0.01710 0.49722
   3   5   7 468.078 16.6443   1-0.02400 0.44895 0.99827-0.74372 0.05316 0.50536
   3   5   8  708.37 21.2948   1-0.01544 0.44222 0.99289-0.73832 0.11779 0.51914
   3   5   9 174.804 11.9294   1-0.00722 0.43584 0.98395-0.72937 0.17825 0.53709
   3   4   9-0.60135 3.23833   1 0.00301 0.42559 0.97329-0.76957 0.22976 0.48556
   3   4   8 111.698 8.88913   1-0.00421 0.43098 0.98456-0.78086 0.17505 0.46187
   3   4   7 177.397 9.87254   1-0.01167 0.43661 0.99303-0.78935 0.11714 0.44138
   3   4   6 594.933 16.5055   1-0.01962 0.44273 0.99829-0.79462 0.05480 0.42531
   3   4   5 71.6203 5.19191   1-0.02837 0.44964 0.99950-0.79585-0.01386 0.41556
   3   4   4 167.942 8.21621   1-0.03839 0.45782 0.99508-0.79144-0.09192 0.41522
   3   4   3 164.935 8.00464   1-0.05035 0.46795 0.98167-0.77805-0.18470 0.42960
   3   4   2 2970.89 30.7971   1-0.06516 0.48092 0.95150-0.74790-0.30185 0.46835
   3   4   1 1581.38 22.1551   1-0.08324 0.49717 0.88418-0.68059-0.46127 0.54936
   3   4   0 2327.49 26.7761   1-0.09905 0.51114 0.71962-0.51605-0.68922 0.69890
   3   4  -1 1209.46 19.0274   1-0.07342 0.48368 0.31379-0.11024-0.94804 0.87932
   3   4  -2 1670.75 22.3337   1 0.05366 0.35477-0.27525 0.47879-0.95841 0.81128
   3   4  -3 240.179 9.10557   1 0.18007 0.22652-0.60889 0.81241-0.76821 0.54268
   3   4  -4 47.8865 3.64774   1 0.24980 0.15496-0.73051 0.93402-0.62963 0.32570
   3   4  -5 2.81801 2.49079   1 0.28692 0.11601-0.77493 0.97842-0.55637 0.17404
   3   4  -6  355.03 12.1316   1 0.30810 0.09299-0.79047 0.99394-0.52207 0.06133
   3   4  -8 -2.4707 4.22192   1 0.32855 0.06887-0.78843 0.99187-0.51224-0.10531
   3   4  -9 11.1237 3.93282   1 0.33307 0.06252-0.77924 0.98266-0.52301-0.17295
   3   4 -10 68.4937  5.8092   1 0.33533 0.05842-0.76654 0.96995-0.53974-0.23462
   3   3 -10 124.287 9.39801   1 0.35362 0.04012-0.80053 0.95307-0.47546-0.29891
   3   3  -9 3.30082 5.04208   1 0.35418 0.04139-0.81541 0.96796-0.44950-0.24647
   3   3  -8 1168.70 25.1458   1 0.35331 0.04410-0.82792 0.98048-0.42721-0.19035
   3   3  -7 203.458  10.244   1 0.35045 0.04880-0.83773 0.99032-0.41049-0.12867
   3   3  -6 274.911 11.3567   1 0.34455 0.05653-0.84404 0.99664-0.40279-0.05796
   3   3  -5 41.4378 3.59805   1 0.33338 0.06953-0.84462 0.99724-0.41100 0.02865
   3   3  -4 968.024 18.0129   1 0.31147 0.09327-0.83248 0.98511-0.45085 0.14690
   3   3  -3 52.3148 3.64711   1 0.26198 0.14460-0.77829 0.93094-0.56443 0.33889
   3   3  -2 94.9876 5.60617   1 0.12228 0.28613-0.50296 0.65563-0.85261 0.70547
   3   3  -1  3.5537 2.52027   1-0.08987 0.50012 0.42743-0.27475-0.90133 0.83260
   3   3   0 5.68973 2.15052   1-0.08501 0.49709 0.86221-0.70950-0.50102 0.51069
   3   3   1  248.72 8.62668   1-0.05746 0.47138 0.95793-0.80521-0.28222 0.37029
   3   3   2  41.381  2.8452   1-0.03952 0.45527 0.98747-0.83474-0.15337 0.31985
   3   3   3 16.0577 1.60049   1-0.02723 0.44482 0.99773-0.84498-0.06186 0.30674
   3   3   4 312.681 10.6387   1-0.01795 0.43738 0.99977-0.84700 0.01145 0.31184
   3   3   5 172.207 8.79607   1-0.01032 0.43158 0.99715-0.84437 0.07465 0.32704
   3   3   6 112.852 7.61105   1-0.00361 0.42670 0.99129-0.83849 0.13171 0.34839
   3   3   7 3.71486 3.82918   1 0.00261 0.42231 0.98282-0.83000 0.18477 0.37373
   3   3   8 925.153 23.3838   1 0.00860 0.41816 0.97202-0.81919 0.23508 0.40183
   3   3   9 356.795 15.7533   1 0.01453 0.41406 0.95902-0.80617 0.28343 0.43188
   3   2  10-1.28565 4.06557   1 0.03194 0.39848 0.92488-0.82288 0.37978 0.41393
   3   2   9  19.104 2.41649   1 0.02724 0.40134 0.94081-0.83883 0.33858 0.37672
   3   2   8 112.058 7.39296   1 0.02285 0.40390 0.95481-0.85284 0.29701 0.33989
   3   2   7 544.574 16.4802   1 0.01871 0.40621 0.96694-0.86499 0.25492 0.30358
   3   2   6 38.7879 3.36942   1 0.01474 0.40833 0.97725-0.87531 0.21210 0.26799
   3   2   5 571.309 14.8105   1 0.01087 0.41037 0.98577-0.88385 0.16820 0.23349
   3   2   4  537.70 13.5687   1 0.00694 0.41247 0.99247-0.89057 0.12262 0.20066
   3   2   3 1625.90 22.5085   1 0.00267 0.41490 0.99726-0.89538 0.07420 0.17067
   3   2   2 2165.19 24.4955   1-0.00251 0.41825 0.99979-0.89792 0.02045 0.14603
   3   2   1  618.67  12.837   1-0.01010 0.42401 0.99892-0.89707-0.04536 0.13343
   3   2   0 0.97277 2.28135   1-0.02547 0.43755 0.98856-0.88673-0.14896 0.15863
   3   2  -1 854.275 15.5553   1-0.08529 0.49552 0.84299-0.74117-0.53277 0.46403
   3   2  -2 1396.20 19.3934   1 0.31086 0.09754-0.86464 0.96644-0.38731 0.24016
   3   2  -3 744.862 14.7453   1 0.36450 0.04207-0.89725 0.99903-0.24046 0.01491
   3   2  -4 230.986 8.97855   1 0.37560 0.02913-0.89510 0.99687-0.23125-0.07270
   3   2  -5 203.622 8.99172   1 0.37909 0.02381-0.88884 0.99059-0.24834-0.13402
   3   2  -6 0.38232 2.83534   1 0.37973 0.02134-0.88046 0.98219-0.27484-0.18592
   3   2  -7 491.684 15.3899   1 0.37885 0.02038-0.87028 0.97199-0.30577-0.23340
   3   2  -8  229.13 11.9017   1 0.37699 0.02041-0.85832 0.96002-0.33913-0.27844
   3   2  -9 44.3777 3.51782   1 0.37438 0.02119-0.84455 0.94624-0.37396-0.32201
   3   2 -10  109.81 7.78903   1 0.37113 0.02260-0.82890 0.93056-0.40976-0.36462
   3   1 -10 14.9555 5.06247   1 0.38751 0.00621-0.85156 0.90236-0.34390-0.43049
   3   1  -9  485.64 17.2623   1 0.39316 0.00239-0.86651 0.91732-0.29820-0.39779
   3   1  -8 52.6646 4.44302   1 0.39884-0.00146-0.87933 0.93016-0.25068-0.36690
   3   1  -7 256.646 11.4699   1 0.40479-0.00557-0.88994 0.94079-0.20039-0.33879
   3   1  -6 118.549  7.3096   1 0.41140-0.01034-0.89808 0.94894-0.14555-0.31523
   3   1  -5 2.72332 2.68043   1 0.41946-0.01657-0.90299 0.95387-0.08251-0.29986
   3   1  -4 316.145 10.2564   1 0.43077-0.02604-0.90228 0.95318-0.00237-0.30160
   3   1  -3 2067.02 24.9474   1 0.45050-0.04395-0.88549 0.93641 0.12330-0.34886
   3   1  -2 157.982 7.20661   1 0.49621-0.08782-0.75446 0.80539 0.44074-0.58790
   3   1  -1  43.606 3.03696   1 0.27162 0.13861 0.64728-0.59633 0.71857-0.78732
   3   1   0 18.8536 1.51277   1 0.09175 0.32031 0.95118-0.90021 0.29702-0.28737
   3   1   1 69.5573 4.60942   1 0.05694 0.35695 0.97499-0.92401 0.21634-0.12829
   3   1   2  531.05 12.1886   1 0.04409 0.37164 0.97812-0.92712 0.20454-0.03808
   3   1   3 1296.23 19.9456   1 0.03823 0.37934 0.97596-0.92494 0.21566 0.02920
   3   1   4 266.472 9.59082   1 0.03556 0.38384 0.97109-0.92006 0.23706 0.08621
   3   1   5 262.855 10.2446   1 0.03472 0.38652 0.96418-0.91314 0.26392 0.13775
   3   1   6 175.137 9.04402   1 0.03509 0.38798 0.95545-0.90438 0.29404 0.18604
   3   1   7 131.694 8.27528   1 0.03635 0.38855 0.94493-0.89385 0.32624 0.23225
   3   1   8  72.749 6.00699   1 0.03836 0.38838 0.93261-0.88152 0.35985 0.27704
   3   1   9 242.514 12.8434   1 0.04099 0.38758 0.91845-0.86734 0.39447 0.32082
   3   1  10 14.2425 2.36383   1 0.04422 0.38619 0.90237-0.85124 0.42982 0.36387
   3   0  10 3.15562 3.73378   1 0.05723 0.37316 0.87625-0.87599 0.47986 0.31382
   3   0   9 143.308 10.7404   1 0.05560 0.37296 0.89184-0.89160 0.45030 0.26498
   3   0   8-1.47381 3.06799   1 0.05487 0.37185 0.90532-0.90509 0.42256 0.21432
   3   0   7 338.825 13.0991   1 0.05522 0.36967 0.91664-0.91643 0.39728 0.16119
   3   0   6-1.14808 2.88927   1 0.05692 0.36613 0.92568-0.92548 0.37545 0.10461
   3   0   5 201.623 8.89912   1 0.06045 0.36077 0.93210-0.93192 0.35866 0.04301
   3   0   4 3.01017 2.29247   1 0.06666 0.35273 0.93517-0.93501 0.34956-0.02630
   3   0   3  74.437 4.90969   1 0.07713 0.34042 0.93316-0.93301 0.35304-0.10818
   3   0   2-0.98689  2.1224   1 0.09534 0.32037 0.92149-0.92136 0.37888-0.21243
   3   0   1 110.137 5.61317   1 0.12989 0.28399 0.88565-0.88554 0.44897-0.36092
   3   0   0 0.45113  2.0175   1 0.20602 0.20602 0.76590-0.76581 0.61392-0.60428
   3   0  -1  742.94 13.8435   1 0.37977 0.03045 0.30089-0.30081 0.88352-0.95228
   3   0  -2-0.27363 2.40107   1 0.50839-0.10001-0.48104 0.48111 0.72576-0.87293
   3   0  -3 21.7749 1.54228   1 0.49386-0.08732-0.77956 0.77961 0.39627-0.62184
   3   0  -4    0.00 2.04088   1 0.46919-0.06448-0.86278 0.86281 0.19859-0.50257
   3   0  -5 721.728 16.5216   1 0.45123-0.04836-0.89021 0.89023 0.07136-0.45374
   3   0  -6 0.77622 2.19546   1 0.43792-0.03687-0.89833 0.89832-0.02246-0.43833
   3   0  -7  400.30 14.0012   1 0.42730-0.02810-0.89748 0.89746-0.09864-0.44055
   3   0  -8-1.48418 3.53305   1 0.41826-0.02089-0.89137 0.89133-0.16455-0.45304
   3   0  -9 431.551 16.7268   1 0.41012-0.01458-0.88154 0.88149-0.22400-0.47200
   3   0 -10-0.62677 4.29685   1 0.40247-0.00877-0.86870 0.86863-0.27914-0.49526
   3  -1 -10 5.06543 5.66332   1 0.41582-0.02212-0.88076 0.82982-0.21664-0.55778
   3  -1  -9 442.869 17.3483   1 0.42499-0.02947-0.89034 0.83942-0.15297-0.54304
   3  -1  -8  48.487   4.122   1 0.43488-0.03752-0.89556 0.84466-0.08307-0.53454
   3  -1  -7 276.256 11.6901   1 0.44589-0.04670-0.89487 0.84398-0.00411-0.53509
   3  -1  -6  122.88 7.68618   1 0.45858-0.05755-0.88511 0.83424 0.08860-0.54940
   3  -1  -5    0.00 3.38525   1 0.47362-0.07075-0.85938 0.80853 0.20311-0.58550
   3  -1  -4 336.208 10.9822   1 0.49114-0.08644-0.80102 0.75018 0.35323-0.65722
   3  -1  -3 2146.96 26.3446   1 0.50712-0.10059-0.66631 0.61549 0.55811-0.78369
   3  -1  -2  164.93 7.43919   1 0.49721-0.08884-0.35455 0.30375 0.80317-0.95035
   3  -1  -1 46.0718 3.28323   1 0.40797 0.00223 0.16706-0.21785 0.90693-0.97571
   3  -1   0 21.0826 1.72962   1 0.28043 0.13161 0.57737-0.62815 0.77333-0.76370
   3  -1   1 69.8972 4.41212   1 0.19430 0.21957 0.76258-0.81333 0.62162-0.53358
   3  -1   2 549.322 12.1275   1 0.14536 0.27035 0.83900-0.88974 0.52784-0.36140
   3  -1   3 1271.05 19.3658   1 0.11658 0.30096 0.87213-0.92285 0.47802-0.23317
   3  -1   4 256.508 9.31716   1 0.09870 0.32067 0.88610-0.93680 0.45528-0.13203
   3  -1   5 249.667 10.0207   1 0.08717 0.33404 0.89017-0.94086 0.44936-0.04771
   3  -1   6 161.578 8.90107   1 0.07966 0.34338 0.88827-0.93895 0.45431 0.02574
   3  -1   7 119.199 7.86211   1 0.07489 0.34999 0.88225-0.93291 0.46662 0.09184
   3  -1   8  69.824 5.70619   1 0.07210 0.35461 0.87303-0.92367 0.48408 0.15279
   3  -1   9 229.579 12.4101   1 0.07084 0.35770 0.86105-0.91167 0.50529 0.20998
   3  -1  10 15.8358 2.49513   1 0.07081 0.35957 0.84656-0.89716 0.52928 0.26440
   3  -2  10 4.42735 3.84721   1 0.08480 0.34557 0.81342-0.91489 0.57749 0.21618
   3  -2   9 20.6897 2.25726   1 0.08650 0.34204 0.82626-0.92775 0.55868 0.15658
   3  -2   8 101.125  7.8692   1 0.08975 0.33695 0.83602-0.93753 0.54346 0.09340
   3  -2   7 509.716   16.01   1 0.09495 0.32992 0.84224-0.94376 0.53297 0.02549
   3  -2   6 32.7101 2.64959   1 0.10269 0.32034 0.84402-0.94557 0.52885-0.04881
   3  -2   5 565.304 14.8361   1 0.11394 0.30726 0.83980-0.94136 0.53354-0.13190
   3  -2   4  527.67 13.4193   1 0.13021 0.28915 0.82659-0.92816 0.55065-0.22741
   3  -2   3 1616.91 21.6947   1 0.15410 0.26342 0.79854-0.90014 0.58554-0.34070
   3  -2   2 2029.25  23.239   1 0.18998 0.22572 0.74358-0.84519 0.64557-0.47914
   3  -2   1  519.20 11.5678   1 0.24469 0.16917 0.63637-0.73799 0.73725-0.64923
   3  -2   0 2.64005 2.10603   1 0.32488 0.08715 0.43060-0.53224 0.84954-0.83992
   3  -2  -1 773.504 14.4757   1 0.42004-0.00985 0.08986-0.19152 0.91266-0.98144
   3  -2  -2 1462.51 20.8533   1 0.48773-0.07937-0.29780 0.19612 0.83172-0.97891
   3  -2  -3 780.939 16.0629   1 0.50756-0.10104-0.57963 0.47794 0.64898-0.87458
   3  -2  -4 250.481 9.87334   1 0.50135-0.09666-0.73757 0.63587 0.46362-0.76762
   3  -2  -5 215.902 9.69641   1 0.48778-0.08493-0.82030 0.71858 0.30946-0.69187
   3  -2  -6 6.90889 3.42443   1 0.47360-0.07258-0.86334 0.76160 0.18451-0.64531
   3  -2  -7  498.60 15.9485   1 0.46048-0.06129-0.88478 0.78302 0.08084-0.62005
   3  -2  -8  237.86  11.991   1 0.44856-0.05122-0.89346 0.79168-0.00798-0.60963
   3  -2  -9 39.9309 3.45293   1 0.43763-0.04212-0.89386 0.79207-0.08640-0.60962
   3  -2 -10  123.39 8.17929   1 0.42741-0.03373-0.88835 0.78655-0.15737-0.61706
   4  -2  -9 43.9728 3.36575   1 0.51055 0.02231-0.85817 0.75641-0.03995-0.65286
   4  -2  -8 91.7035 6.80559   1 0.52224 0.01246-0.85200 0.75026 0.04600-0.66040
   4  -2  -7 109.441 8.54121   1 0.53472 0.00181-0.83458 0.73285 0.14401-0.68001
   4  -2  -6 404.814 14.9526   1 0.54785-0.00948-0.79948 0.69777 0.25855-0.71614
   4  -2  -5 1234.15 25.1089   1 0.56049-0.02029-0.73468 0.63299 0.39484-0.77403
   4  -2  -4 18.3155 2.29737   1 0.56879-0.02676-0.61826 0.51658 0.55532-0.85610
   4  -2  -3 665.364  16.816   1 0.56257-0.01870-0.41765 0.31599 0.72631-0.94869
   4  -2  -2 9.82244 3.61971   1 0.52506 0.02064-0.11751 0.01587 0.85492-0.99890
   4  -2  -1 445.514 13.1417   1 0.45284 0.09470 0.21628-0.31790 0.87539-0.94097
   4  -2   0 305.575 10.6904   1 0.37232 0.17705 0.47645-0.57806 0.80512-0.79228
   4  -2   1 659.025 15.2952   1 0.30728 0.24393 0.63609-0.73769 0.71498-0.62374
   4  -2   2 127.052 7.15207   1 0.26112 0.29192 0.72577-0.82735 0.64260-0.47296
   4  -2   3 620.909 15.7854   1 0.22926 0.32561 0.77535-0.87691 0.59388-0.34583
   4  -2   4 25.7003 2.55585   1 0.20709 0.34962 0.80228-0.90383 0.56479-0.23834
   4  -2   5 885.299 20.3731   1 0.19146 0.36709 0.81574-0.91727 0.55037-0.14552
   4  -2   6 25.6759 2.53092   1 0.18035 0.38003 0.82056-0.92207 0.54667-0.06341
   4  -2   7 38.9269 3.13629   1 0.17250 0.38972 0.81935-0.92084 0.55084 0.01082
   4  -2   8 25.0637 2.51887   1 0.16709 0.39695 0.81359-0.91507 0.56090 0.07917
   4  -1   9 16.4391 2.33725   1 0.14883 0.41706 0.83959-0.89018 0.52601 0.19248
   4  -1   8 283.996  13.646   1 0.15054 0.41352 0.85126-0.90187 0.50630 0.13378
   4  -1   7 231.066 11.8139   1 0.15382 0.40841 0.85997-0.91060 0.49032 0.07136
   4  -1   6 504.786 16.0049   1 0.15910 0.40130 0.86520-0.91584 0.47936 0.00391
   4  -1   5 216.212 10.6664   1 0.16707 0.39149 0.86600-0.91665 0.47534-0.07048
   4  -1   4 197.274 9.34202   1 0.17887 0.37786 0.86056-0.91123 0.48122-0.15476
   4  -1   3 67.2588 4.79308   1 0.19641 0.35848 0.84530-0.89599 0.50160-0.25354
   4  -1   2 59.6776 4.23306   1 0.22312 0.32993 0.81259-0.86329 0.54376-0.37411
   4  -1   1   70.97 5.20787   1 0.26525 0.28597 0.74514-0.79587 0.61815-0.52691
   4  -1   0 157.505 7.60274   1 0.33290 0.21649 0.60325-0.65399 0.73253-0.71969
   4  -1  -1 279.237 10.2831   1 0.43206 0.11549 0.31678-0.36754 0.85436-0.91992
   4  -1  -2 917.327 19.3601   1 0.52887 0.01685-0.11269 0.06192 0.85329-0.99726
   4  -1  -3 12.7814 1.78555   1 0.56883-0.02495-0.48022 0.42943 0.68063-0.90300
   4  -1  -4 2.95793 3.13379   1 0.56629-0.02424-0.68336 0.63255 0.47359-0.77436
   4  -1  -5 482.702 15.7182   1 0.55174-0.01152-0.78164 0.73082 0.30323-0.68240
   4  -1  -6 483.286 16.2188   1 0.53634 0.00204-0.82900 0.77816 0.17010-0.62768
   4  -1  -7 199.664 10.9182   1 0.52244 0.01410-0.85103 0.80017 0.06296-0.59895
   4  -1  -8 220.343 12.1812   1 0.51013 0.02458-0.85911 0.80823-0.02694-0.58745
   4  -1  -9-0.64311  4.1179   1 0.49904 0.03384-0.85856 0.80767-0.10524-0.58755
   4   0  -9 -2.5498 4.22837   1 0.48507 0.04782-0.85405 0.85403-0.17618-0.51661
   4   0  -8 38.1693 3.55229   1 0.49480 0.03992-0.86065 0.86064-0.10798-0.50640
   4   0  -7   2.082 3.29193   1 0.50582 0.03074-0.86150 0.86152-0.03020-0.50578
   4   0  -6 43.9735 3.45985   1 0.51889 0.01950-0.85320 0.85323 0.06283-0.52040
   4   0  -5 0.44112 2.89265   1 0.53507 0.00516-0.82752 0.82756 0.18174-0.56091
   4   0  -4 455.908 14.7312   1 0.55495-0.01289-0.76165 0.76171 0.34699-0.64775
   4   0  -2 1622.05 25.3201   1 0.53529 0.01043-0.12595 0.12605 0.84747-0.99143
   4   0  -1-0.98457 2.47778   1 0.39280 0.15476 0.46722-0.46711 0.80122-0.86677
   4   0   0 8471.54 53.8536   1 0.27470 0.27470 0.75260-0.75247 0.60494-0.59208
   4   0   1 1.92713 2.36024   1 0.21336 0.33787 0.85275-0.85260 0.48188-0.39062
   4   0   2 270.703  9.9452   1 0.18064 0.37243 0.89104-0.89088 0.42082-0.25116
   4   0   3 0.35655 2.64422   1 0.16161 0.39329 0.90624-0.90606 0.39461-0.14654
   4   0   4 273.959 11.0897   1 0.14988 0.40685 0.91081-0.91062 0.38832-0.06185
   4   0   5-0.41917 2.87363   1 0.14249 0.41608 0.90944-0.90923 0.39415 0.01073
   4   0   6 635.143 17.7371   1 0.13793 0.42248 0.90411-0.90388 0.40780 0.07548
   4   0   7 3.59659 3.12533   1 0.13535 0.42689 0.89575-0.89550 0.42676 0.13492
   4   0   8  307.19 14.3241   1 0.13427 0.42981 0.88480-0.88454 0.44948 0.19061
   4   1   9 15.5494 2.47496   1 0.12042 0.44550 0.89957-0.84842 0.42280 0.29570
   4   1   8 273.562 13.3956   1 0.11853 0.44555 0.91387-0.86275 0.39123 0.24887
   4   1   7 212.187 11.6585   1 0.11746 0.44479 0.92619-0.87508 0.36121 0.20049
   4   1   6 513.799 16.4279   1 0.11734 0.44307 0.93651-0.88542 0.33335 0.14995
   4   1   5 221.932 10.3205   1 0.11845 0.44013 0.94476-0.89368 0.30858 0.09631
   4   1   4 195.296 9.52452   1 0.12123 0.43552 0.95070-0.89964 0.28847 0.03802
   4   1   3 83.7816 6.23403   1 0.12652 0.42839 0.95376-0.90271 0.27584-0.02776
   4   1   2 65.0939 4.47335   1 0.13608 0.41699 0.95238-0.90135 0.27626-0.10659
   4   1   1 72.6265 5.36136   1 0.15413 0.39711 0.94186-0.89085 0.30240-0.21113
   4   1   0 165.818 7.72545   1 0.19347 0.35594 0.90289-0.85189 0.38860-0.37573
   4   1  -1 271.704 10.2958   1 0.30603 0.24155 0.71236-0.66139 0.63879-0.70433
   4   1  -2 944.729 19.2993   1 0.54940-0.00366-0.19875 0.24971 0.82414-0.96808
   4   1  -3 15.4143 1.73195   1 0.55759-0.01369-0.73898 0.78993 0.39068-0.61303
   4   1  -4 2.82154 2.64315   1 0.52699 0.01508-0.83712 0.88805 0.15810-0.45885
   4   1  -5 454.426 14.7195   1 0.50770 0.03254-0.86125 0.91217 0.02832-0.40748
   4   1  -6 463.386 15.6873   1 0.49460 0.04381-0.86591 0.91680-0.06193-0.39563
   4   1  -7 206.554 11.2188   1 0.48459 0.05198-0.86253 0.91341-0.13376-0.40221
   4   1  -8 192.139 11.5506   1 0.47621 0.05852-0.85459 0.90546-0.19563-0.41874
   4   1  -9-5.70104 4.78243   1 0.46869 0.06421-0.84337 0.89422-0.25156-0.44122
   4   2  -9 35.9512 3.24768   1 0.45013 0.08278-0.82552 0.92724-0.32973-0.36303
   4   2  -8 74.9223 6.07793   1 0.45462 0.08013-0.83922 0.94095-0.28754-0.32682
   4   2  -7 95.6853 6.78321   1 0.45900 0.07758-0.85098 0.95273-0.24425-0.29171
   4   2  -6 381.937 13.8082   1 0.46347 0.07495-0.86081 0.96258-0.19907-0.25848
   4   2  -5 1157.38 23.0945   1 0.46845 0.07180-0.86857 0.97035-0.15025-0.22890
   4   2  -4 17.4604 1.77389   1 0.47511 0.06698-0.87368 0.97547-0.09282-0.20792
   4   2  -3 654.188 16.1566   1 0.48813 0.05579-0.87250 0.97431-0.00566-0.21668
   4   2  -2 13.5609 1.71554   1 0.56159-0.01584-0.70151 0.80334 0.45141-0.59535
   4   2  -1 444.489 12.9579   1 0.12355 0.42403 0.98470-0.88286 0.12614-0.19167
   4   2   0 328.207 11.0205   1 0.10042 0.44900 0.99212-0.89025 0.07779-0.06492
   4   2   1 703.459 15.7991   1 0.09491 0.45635 0.99151-0.88963 0.09151-0.00023
   4   2   2 129.414 7.50168   1 0.09324 0.45985 0.98886-0.88696 0.11856 0.05113
   4   2   3 638.474 16.4393   1 0.09320 0.46172 0.98457-0.88265 0.15062 0.09747
   4   2   4 27.8263 2.22472   1 0.09411 0.46265 0.97867-0.87674 0.18510 0.14139
   4   2   5 894.958 20.8421   1 0.09571 0.46289 0.97114-0.86919 0.22094 0.18396
   4   2   6 35.5341 3.02768   1 0.09786 0.46257 0.96195-0.85998 0.25761 0.22569
   4   2   7 42.4334 4.34166   1 0.10050 0.46176 0.95103-0.84905 0.29483 0.26688
   4   2   8  29.765 3.15755   1 0.10360 0.46049 0.93834-0.83634 0.33243 0.30768
   4   3   8 80.8836 5.88446   1 0.08971 0.47440 0.95819-0.80532 0.27400 0.36612
   4   3   7 211.032 12.1323   1 0.08479 0.47748 0.97028-0.81743 0.22887 0.33285
   4   3   6 186.961   10.70   1 0.07992 0.48052 0.98037-0.82754 0.18234 0.30098
   4   3   5 485.349 15.5209   1 0.07495 0.48366 0.98844-0.83563 0.13381 0.27110
   4   3   4 7.88296 3.07693   1 0.06965 0.48713 0.99434-0.84154 0.08226 0.24425
   4   3   3 9.25924 3.27364   1 0.06361 0.49133 0.99770-0.84491 0.02583 0.22227
   4   3   2 11.2575 1.66175   1 0.05606 0.49704 0.99761-0.84484-0.03918 0.20888
   4   3   0 226.524 9.65436   1 0.02692 0.52251 0.96845-0.81572-0.24686 0.25974
   4   3  -1 668.168 16.4518   1-0.01159 0.55919 0.85034-0.69762-0.52605 0.46054
   4   3  -2 463.762 13.4185   1 0.11498 0.43079-0.26265 0.41535-0.95511 0.81119
   4   3  -3 258.729 9.99729   1 0.35435 0.18958-0.79495 0.94764-0.48404 0.26171
   4   3  -4  81.528 6.19746   1 0.40304 0.13905-0.83590 0.98857-0.36303 0.06230
   4   3  -5 841.386 19.9901   1 0.41976 0.12051-0.83903 0.99168-0.33620-0.04293
   4   3  -6 89.0385 5.97562   1 0.42693 0.11150-0.83382 0.98645-0.33983-0.11771
   4   3  -7 82.7572 6.34264   1 0.42991 0.10668-0.82492 0.97754-0.35678-0.17917
   4   3  -8 9.64239 4.12927   1 0.43059 0.10417-0.81349 0.96609-0.38071-0.23364
   4   3  -9 29.0124  2.7475   1 0.42976 0.10316-0.79988 0.95247-0.40872-0.28403
   4   4  -8-1.70761 4.06492   1 0.40494 0.12983-0.77732 0.98079-0.47185-0.14249
   4   4  -7  5.6853  3.7627   1 0.39872 0.13788-0.78426 0.98775-0.46589-0.07004
   4   4  -6 10.8255 4.28801   1 0.38760 0.15084-0.78501 0.98851-0.47406 0.01653
   4   4  -5 29.9392 2.59832   1 0.36750 0.17277-0.77363 0.97715-0.50747 0.12834
   4   4  -4 18.9086 1.95255   1 0.32824 0.21387-0.73099 0.93453-0.59047 0.28975
   4   4  -3 78.2734 5.03761   1 0.24130 0.30264-0.57981 0.78337-0.77242 0.55010
   4   4  -2 40.5728 3.27287   1 0.06745 0.47833-0.05440 0.25797-0.99440 0.85049
   4   4  -1 134.438 7.92667   1-0.02573 0.57334 0.62131-0.41773-0.78339 0.71789
   4   4   0 92.7189 7.02526   1-0.01053 0.55997 0.87200-0.66840-0.48932 0.50222
   4   4   1 267.813 10.5076   1 0.01110 0.54018 0.95171-0.74809-0.30628 0.39758
   4   4   2 86.6141 6.56678   1 0.02713 0.52598 0.98241-0.77877-0.18392 0.35362
   4   4   3 30.3732 2.58514   1 0.03912 0.51583 0.99491-0.79126-0.09178 0.33989
   4   4   4 3.02176 2.83072   1 0.04864 0.50814 0.99867-0.79501-0.01614 0.34265
   4   4   5 543.176 17.1326   1 0.05671 0.50191 0.99724-0.79356 0.04968 0.35524
   4   4   6 0.51072 4.18044   1 0.06390 0.49655 0.99216-0.78846 0.10922 0.37411
   4   4   7 8.09646 1.52046   1 0.07060 0.49169 0.98416-0.78044 0.16452 0.39721
   4   4   8 6.17293 5.16465   1 0.07705 0.48707 0.97361-0.76988 0.21684 0.42329
   4   5   8 49.9923 4.09663   1 0.06577 0.49836 0.98493-0.73033 0.16176 0.47839
   4   5   7 2.31627 4.84482   1 0.05810 0.50420 0.99317-0.73858 0.10288 0.45886
   4   5   6 498.859 17.3448   1 0.05003 0.51043 0.99802-0.74345 0.03974 0.44360
   4   5   5-2.91428 3.76234   1 0.04129 0.51734 0.99869-0.74414-0.02932 0.43425
   4   5   4 621.196  17.364   1 0.03152 0.52528 0.99367-0.73914-0.10690 0.43343
   4   5   3 52.2723 4.35474   1 0.02025 0.53472 0.98001-0.72549-0.19721 0.44533
   4   5   2 27.4772 2.30451   1 0.00693 0.54620 0.95145-0.69695-0.30729 0.47701
   4   5   1 1440.25 25.0752   1-0.00849 0.55978 0.89346-0.63897-0.44895 0.54026
   4   5   0 7.26273 3.27792   1-0.02269 0.57215 0.76968-0.51521-0.63821 0.65112
   4   5  -1  577.08 15.8891   1-0.01679 0.56442 0.49771-0.24326-0.86723 0.80173
   4   5  -2-1.98044 2.77261   1 0.05549 0.49029 0.02679 0.22764-0.99652 0.85262
   4   5  -3 490.258 14.5356   1 0.17594 0.36801-0.39317 0.64759-0.89817 0.67587
   4   5  -4 179.286 9.63032   1 0.26572 0.27640-0.59923 0.85364-0.74884 0.44813
   4   5  -5 316.492 12.9281   1 0.31800 0.22229-0.68410 0.93849-0.64886 0.26974
   4   5  -6 272.031 12.4164   1 0.34848 0.18997-0.71863 0.97301-0.59350 0.13598
   4   5  -8 9.90192 4.90795   1 0.37862 0.15616-0.73159 0.98593-0.55796-0.05637
   4   6  -8 51.9444 4.52467   1 0.35259 0.18220-0.67793 0.98314-0.63667 0.02235
   4   6  -7 53.7209 3.22941   1 0.33635 0.20028-0.66775 0.97298-0.65607 0.12015
   4   6  -6 79.6752 5.80728   1 0.31203 0.22644-0.64110 0.94634-0.69374 0.23623
   4   6  -5 293.367 12.3125   1 0.27513 0.26517-0.58468 0.88994-0.75661 0.37751
   4   6  -4 512.184 15.8557   1 0.21903 0.32310-0.47152 0.77680-0.84893 0.54823
   4   6  -3 43.5245 3.86597   1 0.13921 0.40476-0.25702 0.56231-0.95285 0.73056
   4   6  -2 37.3698 3.13814   1 0.05065 0.49515 0.07892 0.22638-0.99412 0.85023
   4   6  -1 56.5209 4.45029   1-0.00732 0.55496 0.43600-0.13068-0.89975 0.83426
   4   6   0  50.904 4.14444   1-0.02320 0.57267 0.68896-0.38363-0.72462 0.73754
   4   6   1 127.771  8.2309   1-0.01754 0.56884 0.83389-0.52854-0.55173 0.64305
   4   6   2 630.176 17.3319   1-0.00569 0.55883 0.91340-0.60803-0.40685 0.57657
   4   6   3 1.34458 3.20073   1 0.00673 0.54824 0.95752-0.65213-0.28785 0.53599
   4   6   4 1517.25 28.0077   1 0.01828 0.53853 0.98188-0.67647-0.18799 0.51452
   4   6   5 555.545 18.0358   1 0.02878 0.52986 0.99432-0.68890-0.10165 0.50659
   4   6   6 2.19349 3.95437   1 0.03841 0.52206 0.99893-0.69349-0.02492 0.50827
   4   6   7 28.7258 2.80227   1 0.04740 0.51491 0.99794-0.69248 0.04484 0.51691
   4   6   8 3.92715 3.58499   1 0.05596 0.50819 0.99259-0.68712 0.10946 0.53069
   4   7   7 37.8019 3.80331   1 0.03851 0.52381 0.99922-0.64289-0.00892 0.57068
   4   7   6 645.691 20.5083   1 0.02903 0.53146 0.99598-0.63967-0.08397 0.56733
   4   7   5 49.0935 4.42547   1 0.01908 0.53957 0.98576-0.62947-0.16638 0.57133
   4   7   4 66.3505 5.64954   1 0.00862 0.54819 0.96585-0.60958-0.25848 0.58503
   4   7   3 131.788 8.65584   1-0.00217 0.55715 0.93157-0.57531-0.36332 0.61146
   4   7   2 106.177  7.7797   1-0.01251 0.56566 0.87480-0.51856-0.48429 0.65403
   4   7   1 155.193 8.58361   1-0.02010 0.57141 0.78176-0.42553-0.62339 0.71473
   4   7   0 213.261 10.3695   1-0.01925 0.56873 0.63171-0.27550-0.77507 0.78800
   4   7  -1 30.2331 2.20117   1 0.00050 0.54715 0.40586-0.04967-0.91359 0.84812
   4   7  -2 16.7091 1.79128   1 0.04847 0.49734 0.12000 0.23617-0.99016 0.84628
   4   7  -3 104.189 7.61492   1 0.11724 0.42673-0.15567 0.51183-0.97784 0.75556
   4   7  -4 274.138 11.7166   1 0.18546 0.35668-0.35906 0.71520-0.91017 0.60948
   4   7  -5 28.5387 2.23511   1 0.23996 0.30035-0.48570 0.84183-0.83477 0.45567
   4   7  -6 1529.57 29.5629   1 0.27964 0.25883-0.55860 0.91471-0.77419 0.31669
   4   7  -7 88.1925 6.76559   1 0.30777 0.22887-0.59852 0.95461-0.73229 0.19639
   4   7  -8 161.778 10.9764   1 0.32764 0.20717-0.61839 0.97446-0.70652 0.09221
   4   8  -7 57.8343  5.0592   1 0.28195 0.25470-0.52631 0.93327-0.79544 0.25954
   4   8  -6-5.95439 4.01445   1 0.25181 0.28667-0.47577 0.88274-0.83670 0.37921
   4   8  -5 11.7006 4.10143   1 0.21192 0.32840-0.39250 0.79950-0.88986 0.51078
   4   8  -4 449.955 15.6235   1 0.16136 0.38079-0.26258 0.66959-0.94733 0.64665
   4   8  -3 208.737  10.617   1 0.10329 0.44070-0.07616 0.48319-0.98906 0.76678
   4   8  -2 103.032 7.52124   1 0.04764 0.49818 0.15573 0.25132-0.98524 0.84137
   4   8  -1 1048.56  22.653   1 0.00693 0.54072 0.39310 0.01396-0.91897 0.85351
   4   8   0 1421.84 27.1224   1-0.01384 0.56333 0.59314-0.18606-0.80496 0.81790
   4   8   1 1354.00 26.6132   1-0.01898 0.57031 0.73974-0.33265-0.67272 0.76407
   4   8   2  156.70 9.69536   1-0.01523 0.56839 0.83951-0.43240-0.54316 0.71291
   4   8   3 654.868 19.2156   1-0.00736 0.56235 0.90528-0.49815-0.42463 0.67278
   4   8   4 574.048 18.3016   1 0.00210 0.55473 0.94784-0.54069-0.31842 0.64498
   4   8   5 150.135 10.1234   1 0.01196 0.54670 0.97458-0.56742-0.22318 0.62814
   4   8   6 57.7012 4.02883   1 0.02178 0.53872 0.99024-0.58306-0.13696 0.62032
   4   8   7 447.392 17.5602   1 0.03140 0.53094 0.99778-0.59058-0.05796 0.61973
   4   9   6  11.938 5.14296   1 0.01648 0.54403 0.98272-0.52467-0.18375 0.66713
   4   9   5  89.722 6.95091   1 0.00712 0.55155 0.96211-0.50408-0.27215 0.67712
   4   9   4 202.785 12.0084   1-0.00182 0.55866 0.92955-0.47154-0.36843 0.69500
   4   9   3 24.3328 2.14701   1-0.00970 0.56470 0.88068-0.42269-0.47352 0.72169
   4   9   2 27.3356 2.47939   1-0.01517 0.56835 0.80931-0.35133-0.58721 0.75697
   4   9   1 4.00724 4.30894   1-0.01588 0.56721 0.70765-0.24969-0.70642 0.79777
   4   9   0  26.807 2.32541   1-0.00809 0.55760 0.56840-0.11045-0.82256 0.83551
   4   9  -1 177.621 10.1891   1 0.01241 0.53526 0.39076 0.06717-0.91979 0.85433
   4   9  -2 14.8035 1.86001   1 0.04763 0.49821 0.18846 0.26945-0.97951 0.83565
   4   9  -3 107.829 7.92468   1 0.09406 0.44994-0.01062 0.46851-0.99304 0.77078
   4   9  -4 460.615 15.8856   1 0.14386 0.39831-0.17959 0.63746-0.96957 0.66890
   4   9  -5 410.118 15.6319   1 0.18981 0.35053-0.30694 0.76480-0.92796 0.54889
   4   9  -6 6.85766 3.70356   1 0.22838 0.31012-0.39546 0.85330-0.88411 0.42663
   4   9  -7 337.878 15.4772   1 0.25914 0.27752-0.45359 0.91142-0.84647 0.31059
   4  10  -6 209.517 12.3594   1 0.20890 0.32961-0.31911 0.82782-0.91932 0.46185
   4  10  -5 102.551 6.63042   1 0.17243 0.36791-0.22903 0.73776-0.95377 0.57471
   4  10  -4 217.789 12.6488   1 0.13099 0.41119-0.10722 0.61597-0.98225 0.68160
   4  10  -3 91.9185 6.72641   1 0.08783 0.45618 0.04564 0.46313-0.99275 0.77050
   4  10  -2 423.189 15.9506   1 0.04818 0.49766 0.21934 0.28944-0.97302 0.82917
   4  10  -1 102.057 7.04766   1 0.01726 0.53042 0.39510 0.11370-0.91774 0.85230
   4  10   0-0.52485 3.36066   1-0.00242 0.55193 0.55376-0.04495-0.83238 0.84535
   4  10   1 418.997  15.958   1-0.01171 0.56306 0.68422-0.17539-0.72911 0.82048
   4  10   2 1086.52 25.5463   1-0.01329 0.56648 0.78471-0.27586-0.61970 0.78947
   4  10   3 264.921  13.316   1-0.00991 0.56493 0.85893-0.35007-0.51190 0.76008
   4  10   4 735.035 22.0621   1-0.00363 0.56048 0.91221-0.40333-0.40950 0.73608
   4  10   5 87.7168 6.91895   1 0.00424 0.55445 0.94938-0.44049-0.31371 0.71870
   4  10   6 312.363 15.5202   1 0.01295 0.54758 0.97427-0.46536-0.22447 0.70786
   4  11   4 44.0765 3.80048   1-0.00376 0.56062 0.89657-0.33682-0.44267 0.76926
   4  11   3 81.3926 5.93887   1-0.00856 0.56360 0.84056-0.28082-0.54153 0.78972
   4  11   2 28.6778 2.60077   1-0.01021 0.56341 0.76551-0.20580-0.64324 0.81302
   4  11   1 27.8934  2.5933   1-0.00700 0.55836 0.66804-0.10834-0.74392 0.83529
   4  11   0 -1.6759 4.64036   1 0.00308 0.54645 0.54659 0.01309-0.83698 0.84995
   4  11  -1 11.6148  3.9498   1 0.02171 0.52599 0.40396 0.15571-0.91368 0.84825
   4  11  -2 206.129 11.7544   1 0.04918 0.49668 0.24901 0.31064-0.96579 0.82195
   4  11  -3 236.353 12.3457   1 0.08364 0.46039 0.09547 0.46416-0.98967 0.76743
   4  11  -4 463.952  17.196   1 0.12145 0.42074-0.04308 0.60269-0.98856 0.68791
   4  11  -5  210.84 12.3748   1 0.15877 0.38158-0.15805 0.71765-0.97063 0.59158
   4  12  -5  80.932 6.22759   1 0.14804 0.39233-0.09305 0.70352-0.98088 0.60184
   4  12  -4 6.81413 5.43579   1 0.11436 0.42784 0.01471 0.59578-0.99038 0.68974
   4  12  -3 7.22797 3.61398   1 0.08091 0.46313 0.14070 0.46980-0.98455 0.76232
   4  12  -2 37.1149 3.36194   1 0.05055 0.49532 0.27784 0.33268-0.95780 0.81397
   4  12  -1 128.375 9.29757   1 0.02590 0.52181 0.41600 0.19453-0.90806 0.84264
   4  12   0 204.307 11.8879   1 0.00839 0.54115 0.54502 0.06553-0.83784 0.85082
   4  12   1 29.5573 2.60517   1-0.00200 0.55338 0.65779-0.04722-0.75291 0.84429
   4  12   2   52.52 4.65885   1-0.00634 0.55955 0.75125-0.14067-0.65980 0.82959
   4  12   3 15.1872  2.5271   1-0.00607 0.56112 0.82567-0.21507-0.56394 0.81214
   4  13   3 65.6824 5.94186   1-0.00274 0.55779 0.81415-0.15268-0.58038 0.82859
   4  13   2 246.125 14.5137   1-0.00194 0.55516 0.74135-0.07990-0.67083 0.84063
   4  13   1 16.9106  2.6425   1 0.00314 0.54825 0.65238 0.00906-0.75747 0.84887
   4  13   0 7.01416 4.08296   1 0.01355 0.53600 0.54774 0.11368-0.83589 0.84888
   4  13  -1 17.5371 2.35181   1 0.02995 0.51776 0.43037 0.23103-0.90112 0.83571
   4  13  -2 270.281 13.8641   1 0.05224 0.49365 0.30606 0.35532-0.94904 0.80522
   4  13  -3  44.915  3.7526   1 0.07928 0.46477 0.18253 0.47884-0.97784 0.75562
   4  14  -1 100.084 6.78166   1 0.03395 0.51378 0.44650 0.26577-0.89301 0.82761
   4  14   0 121.192 8.92937   1 0.01861 0.53096 0.55377 0.15852-0.83169 0.84469
   4  14   1 44.0266 3.51269   1 0.00837 0.54303 0.65093 0.06137-0.75856 0.84997
   5  11  -2 5.30823 3.75348   1 0.10990 0.57331 0.32112 0.23856-0.93775 0.79713
   5  11  -1-0.66533 5.36401   1 0.08563 0.59941 0.47728 0.08242-0.87224 0.81002
   5  11   0 16.7104 2.62694   1 0.07116 0.61572 0.61403-0.05432-0.78407 0.80026
   5  11   1-6.07731 4.52975   1 0.06508 0.62363 0.72506-0.16533-0.68376 0.77835
   5  11   2 157.632 11.4859   1 0.06506 0.62548 0.81060-0.25085-0.58015 0.75314
   5  10   3 17.6175 6.49928   1 0.06893 0.62344 0.89230-0.38340-0.44427 0.69566
   5  10   2 773.536 23.8772   1 0.06329 0.62725 0.83141-0.32253-0.55026 0.72324
   5  10   1 12.2355 5.72377   1 0.06133 0.62737 0.74579-0.23693-0.66160 0.75618
   5  10   0 52.2803 3.39148   1 0.06580 0.62107 0.62924-0.12040-0.77255 0.78873
   5  10  -1 10.1187 3.99976   1 0.08014 0.60489 0.47904 0.02979-0.87192 0.80970
   5  10  -2 462.942 18.1707   1 0.10690 0.57629 0.30176 0.20705-0.94456 0.80392
   5  10  -3-5.74099 4.81595   1 0.14520 0.53616 0.11632 0.39247-0.97885 0.75982
   5  10  -4 21.8324 2.55798   1 0.18987 0.48966-0.05308 0.56186-0.97567 0.67823
   5   9  -5 102.049 7.19846   1 0.25173 0.42596-0.27003 0.72792-0.92326 0.54740
   5   9  -4 159.548 10.7111   1 0.20148 0.47804-0.12393 0.58184-0.96666 0.66921
   5   9  -3 297.046 14.3107   1 0.14888 0.53247 0.06803 0.38989-0.98275 0.76370
   5   9  -2 250.654  13.128   1 0.10377 0.57941 0.28428 0.17366-0.95037 0.80972
   5   9  -1 10.8527 4.43059   1 0.07419 0.61083 0.48824-0.03028-0.86748 0.80524
   5   9   0 3.64754 3.93979   1 0.06071 0.62614 0.65307-0.19509-0.75311 0.76927
   5   9   1 18.2004 2.62156   1 0.05872 0.62997 0.77336-0.31537-0.62955 0.72412
   5   9   2 27.8406 2.91118   1 0.06319 0.62733 0.85656-0.39856-0.51039 0.68336
   5   9   3 124.872 8.71883   1 0.07077 0.62159 0.91261-0.45458-0.40074 0.65212
   5   9   4 116.528 7.81367   1 0.07964 0.61455 0.94955-0.49151-0.30126 0.63104
   5   8   5 59.7818 4.79068   1 0.09482 0.60119 0.98209-0.57489-0.16051 0.56869
   5   8   4 6.94234 3.73376   1 0.08500 0.60918 0.96436-0.55719-0.24838 0.57816
   5   8   3 84.3015 6.57938   1 0.07503 0.61732 0.93421-0.52705-0.34675 0.59812
   5   8   2 7.79183 5.32733   1 0.06550 0.62501 0.88553-0.47839-0.45813 0.63109
   5   8   1 7.68255 3.29035   1 0.05803 0.63064 0.80837-0.40125-0.58414 0.67870
   5   8   0 442.258  17.085   1 0.05639 0.63045 0.68793-0.28082-0.72193 0.73809
   5   8  -1 16.7988 2.46998   1 0.06767 0.61734 0.50830-0.10121-0.85660 0.79435
   5   8  -2 66.9743 5.79145   1 0.10034 0.58284 0.26976 0.13732-0.95503 0.81437
   5   8  -3 29.2387 2.57932   1 0.15490 0.52644 0.01160 0.39546-0.98396 0.76491
   5   8  -4 33.6651 2.90692   1 0.21806 0.46145-0.20733 0.61437-0.94833 0.65086
   5   8  -5 213.683 12.3218   1 0.27474 0.40293-0.35984 0.76687-0.88502 0.50915
   5   7  -6 54.1947  4.9843   1 0.34931 0.32651-0.54232 0.89846-0.75578 0.30150
   5   7  -5 4.06996 4.31195   1 0.30504 0.37261-0.45991 0.81606-0.82662 0.45074
   5   7  -4  82.002 6.43443   1 0.24226 0.43723-0.30803 0.66420-0.91414 0.61667
   5   7  -3 89.2983 6.66249   1 0.16487 0.51645-0.05819 0.41438-0.98048 0.76141
   5   7  -2 590.375 19.2887   1 0.09627 0.58690 0.26024 0.09596-0.95817 0.81750
   5   7  -1  63.411 5.78059   1 0.06065 0.62435 0.54477-0.18855-0.83464 0.77237
   5   7   0 27.9889 2.68244   1 0.05391 0.63292 0.73647-0.38023-0.67273 0.68887
   5   7   1 204.975 12.0776   1 0.06052 0.62815 0.85056-0.49430-0.52068 0.61523
   5   7   2 196.816 11.4427   1 0.07119 0.61931 0.91689-0.56061-0.39083 0.56378
   5   7   3 160.514 10.0534   1 0.08238 0.60996 0.95554-0.59925-0.28100 0.53235
   5   7   4 11.4523 4.93374   1 0.09302 0.60115 0.97760-0.62130-0.18647 0.51623
   5   7   5 197.243  12.216   1 0.10294 0.59306 0.98907-0.63275-0.10317 0.51134
   5   6   6 67.8658 4.97857   1 0.12212 0.57570 0.99219-0.68671 0.02973 0.45683
   5   6   5  147.06 10.6131   1 0.11349 0.58250 0.99268-0.68723-0.03906 0.44722
   5   6   4 357.092 15.6332   1 0.10405 0.59010 0.98756-0.68212-0.11542 0.44517
   5   6   3 853.231 23.1293   1 0.09349 0.59883 0.97428-0.66886-0.20267 0.45402
   5   6   2 10.2308 5.13659   1 0.08147 0.60901 0.94785-0.64244-0.30601 0.47895
   5   6   1 374.661 14.9746   1 0.06811 0.62054 0.89770-0.59231-0.43345 0.52799
   5   6   0 45.0138 3.69714   1 0.05555 0.63127 0.80040-0.49503-0.59528 0.61141
   5   6  -1 309.111 13.6499   1 0.05386 0.63112 0.60681-0.30146-0.79143 0.72915
   5   6  -2 3.70814  3.4737   1 0.09088 0.59226 0.26027 0.04507-0.95881 0.81814
   5   6  -3 414.628 15.9538   1 0.18231 0.49900-0.15182 0.45714-0.96694 0.74786
   5   6  -4 221.779 11.5424   1 0.27847 0.40101-0.43147 0.73678-0.85138 0.55389
   5   6  -5 62.8724 5.68155   1 0.34449 0.33316-0.56811 0.87340-0.73917 0.36328
   5   6  -6 25.5378 2.59632   1 0.38515 0.29066-0.62953 0.93481-0.66564 0.21135
   5   5  -7 558.321 19.6145   1 0.44356 0.23041-0.71867 0.97306-0.52499-0.00772
   5   5  -6 21.2952 2.47919   1 0.42575 0.25005-0.70960 0.96401-0.55133 0.09703
   5   5  -5 398.199 15.6619   1 0.39402 0.28362-0.67657 0.93099-0.61274 0.23684
   5   5  -4 66.3527 5.68363   1 0.33320 0.34626-0.57926 0.83369-0.73599 0.43850
   5   5  -3 678.358 19.8033   1 0.21637 0.46493-0.29245 0.54690-0.92621 0.70712
   5   5  -2  62.329 4.88695   1 0.08256 0.60058 0.28202-0.02756-0.95360 0.81291
   5   5  -1 295.512 13.0884   1 0.05072 0.63425 0.70794-0.45345-0.70294 0.64066
   5   5   0 4.54833 1.43831   1 0.06579 0.62102 0.87684-0.62233-0.47444 0.49057
   5   5   1 186.381 10.4779   1 0.08340 0.60524 0.94404-0.68952-0.31694 0.41146
   5   5   2 1.53661 3.86705   1 0.09761 0.59287 0.97393-0.71940-0.20232 0.37525
   5   5   3  8.9847  5.1513   1 0.10895 0.58336 0.98744-0.73288-0.11188 0.36322
   5   5   5 62.9496 4.75666   1 0.12658 0.56940 0.99159-0.73700 0.03119 0.37696
   5   5   6 43.9394 3.96335   1 0.13403 0.56378 0.98702-0.73242 0.09214 0.39441
   5   4   6 444.397  17.396   1 0.14790 0.54990 0.97688-0.77314 0.15822 0.32832
   5   4   5 47.5162 3.86869   1 0.14219 0.55378 0.98450-0.78079 0.10645 0.30168
   5   4   4  12.354 5.06726   1 0.13605 0.55809 0.98959-0.78589 0.05099 0.27874
   5   4   3 122.062 9.23905   1 0.12906 0.56323 0.99158-0.78789-0.01019 0.26152
   5   4   2 1189.04 25.5595   1 0.12053 0.56993 0.98918-0.78552-0.08088 0.25380
   5   4   1 453.207 15.7109   1 0.10908 0.57955 0.97910-0.77545-0.16902 0.26353
   5   4   0 824.424 20.9526   1 0.09190 0.59489 0.95063-0.74700-0.29403 0.31014
   5   4  -1 510.536 16.9349   1 0.06433 0.62063 0.85496-0.65135-0.51289 0.45059
   5   4  -2  877.22 22.3437   1 0.06653 0.61660 0.37233-0.16873-0.92383 0.78313
   5   4  -3-1.42312 3.58145   1 0.29508 0.38621-0.52923 0.73281-0.78846 0.56935
   5   4  -4-0.99033  3.1317   1 0.41183 0.26763-0.73258 0.93614-0.53221 0.23470
   5   4  -5  14.773 1.84987   1 0.45153 0.22609-0.76870 0.97225-0.44231 0.06640
   5   4  -6 172.252 11.2286   1 0.46886 0.20693-0.77385 0.97738-0.41471-0.03961
   5   4  -7 90.5287 7.10349   1 0.47735 0.19660-0.76914 0.97266-0.41359-0.11913
   5   3  -7 152.765 10.9153   1 0.50977 0.16417-0.80367 0.95632-0.29483-0.23790
   5   3  -6 368.361 15.4562   1 0.51079 0.16499-0.81424 0.96691-0.26366-0.19067
   5   3  -5 128.107 8.82634   1 0.50994 0.16767-0.82294 0.97562-0.23823-0.13769
   5   3  -4 769.892 20.4721   1 0.50459 0.17486-0.82919 0.98189-0.22838-0.06914
   5   3  -3-1.41341 3.36458   1 0.47720 0.20408-0.82373 0.97644-0.29483 0.07571
   5   3  -2 119.525 8.45166   1 0.06571 0.61740 0.84253-0.68980-0.53280 0.39209
   5   3  -1 7.24933 3.79077   1 0.12881 0.55614 0.98102-0.82828-0.14186 0.07955
   5   3   0 67.1296  5.0504   1 0.14073 0.54606 0.98841-0.83564-0.05405 0.07015
   5   3   1 381.047  13.861   1 0.14637 0.54225 0.98926-0.83648 0.00420 0.09031
   5   3   2 56.7134 4.23135   1 0.15029 0.54016 0.98742-0.83462 0.05359 0.11932
   5   3   3 2.93621 3.39044   1 0.15364 0.53865 0.98355-0.83073 0.09916 0.15216
   5   3   4 115.504  9.1636   1 0.15685 0.53727 0.97784-0.82501 0.14274 0.18698
   5   3   5 6.09367 4.46625   1 0.16013 0.53582 0.97035-0.81750 0.18515 0.22298
   5   3   6 51.9434 3.35094   1 0.16358 0.53421 0.96107-0.80820 0.22681 0.25971
   5   3   7 30.7451 2.97919   1 0.16728 0.53234 0.94996-0.79708 0.26798 0.29695
   5   2   7 382.885 16.7959   1 0.18237 0.51724 0.92799-0.82598 0.32940 0.23552
   5   2   6 11.6195 2.21369   1 0.18081 0.51697 0.93915-0.83715 0.29655 0.18996
   5   2   5 320.223 14.8076   1 0.18004 0.51590 0.94844-0.84646 0.26533 0.14278
   5   2   4 297.775 13.1936   1 0.18028 0.51383 0.95587-0.85390 0.23652 0.09319
   5   2   3 530.722 16.8638   1 0.18188 0.51039 0.96131-0.85937 0.21147 0.03984
   5   2   2  991.14 22.2158   1 0.18561 0.50483 0.96445-0.86252 0.19280-0.01990
   5   2   1  125.96 8.80842   1 0.19313 0.49547 0.96427-0.86236 0.18625-0.09176
   5   2   0 8.87518 1.69303   1 0.20919 0.47759 0.95682-0.85493 0.20708-0.19099
   5   2  -1 86.1827 6.68385   1 0.25310 0.43184 0.91808-0.81620 0.31126-0.37358
   5   2  -2 260.142 11.9515   1 0.46743 0.21568 0.47534-0.37348 0.75626-0.89698
   5   2  -3  630.36 18.9044   1 0.61975 0.06152-0.69211 0.79396 0.38397-0.60310
   5   2  -4  32.952 2.68851   1 0.57907 0.10036-0.81096 0.91280 0.09578-0.39330
   5   2  -5 212.536 11.5029   1 0.55943 0.11817-0.82767 0.92948-0.02948-0.34645
   5   2  -6 8.00712 3.52566   1 0.54756 0.12820-0.82744 0.92924-0.11102-0.34331
   5   2  -7  25.705  2.6548   1 0.53887 0.13506-0.82105 0.92283-0.17537-0.35738
   5   1  -7 191.919 12.7091   1 0.56322 0.11070-0.82278 0.87369-0.06188-0.47087
   5   1  -6 74.9195 5.60076   1 0.57649 0.09926-0.81680 0.86773 0.03009-0.48444
   5   1  -5 99.5916 6.67149   1 0.59388 0.08370-0.79230 0.84324 0.15278-0.52873
   5   1  -4 103.833 6.97459   1 0.61699 0.06243-0.71716 0.76812 0.33794-0.63548
   5   1  -3 747.258 20.5904   1 0.63235 0.04890-0.46107 0.51205 0.63695-0.85608
   5   1  -2 95.5887 7.46031   1 0.53200 0.15109 0.22530-0.17430 0.82853-0.96926
   5   1  -1 1.69853 3.23391   1 0.36331 0.32162 0.71885-0.66784 0.60126-0.66359
   5   1   0  2.1081 3.06945   1 0.28154 0.40522 0.86032-0.80930 0.43172-0.41564
   5   1   1 30.8642 2.54809   1 0.24393 0.44467 0.90433-0.85329 0.35620-0.26172
   5   1   2 73.0275 5.52334   1 0.22403 0.46640 0.92002-0.86896 0.32700-0.15411
   5   1   3 583.489 17.4412   1 0.21249 0.47978 0.92459-0.87352 0.32141-0.07012
   5   1   4 151.252 9.94359   1 0.20553 0.48857 0.92344-0.87235 0.32910 0.00060
   5   1   5 21.1887 2.24263   1 0.20141 0.49452 0.91862-0.86751 0.34490 0.06320
   5   1   6 55.7793 4.91275   1 0.19923 0.49854 0.91099-0.85986 0.36598 0.12053
   5   1   7 146.318 10.7743   1 0.19847 0.50113 0.90096-0.84982 0.39068 0.17423
   5   0   7 514.825 19.1859   1 0.21527 0.48432 0.86897-0.86870 0.45077 0.11412
   5   0   5 13.8339 2.23916   1 0.22365 0.47227 0.88124-0.88100 0.42181-0.01372
   5   0   4 7.33578 3.28066   1 0.23168 0.46240 0.88131-0.88108 0.41745-0.08777
   5   0   3 114.639  7.9529   1 0.24388 0.44837 0.87497-0.87476 0.42417-0.17288
   5   0   2  0.4415 2.68552   1 0.26266 0.42775 0.85789-0.85770 0.44794-0.27506
   5   0   1 42.6754  3.5577   1 0.29272 0.39586 0.81995-0.81978 0.49892-0.40445
   5   0   0 2.51994 2.90978   1 0.34337 0.34337 0.73514-0.73498 0.59264-0.57658
   5   0  -1 72.9566  5.3736   1 0.43004 0.25487 0.53676-0.53661 0.73597-0.79830
   5   0  -2 0.46327 3.24291   1 0.54905 0.13402 0.12897-0.12884 0.83844-0.97918
   5   0  -3 46.8076 3.82684   1 0.62356 0.05769-0.34353 0.34364 0.71651-0.93566
   5   0  -4-5.35737  4.0091   1 0.62945 0.04996-0.61771 0.61781 0.48569-0.78324
   5   0  -5 201.296 11.9604   1 0.61389 0.06369-0.73799 0.73807 0.29395-0.66990
   5   0  -7 6.95012 4.85317   1 0.58225 0.09166-0.81242 0.81247 0.04055-0.57332
   5  -1  -7 186.345 11.8942   1 0.59617 0.07772-0.79437 0.74354 0.12925-0.66202
   5  -1  -6 96.7144  7.3011   1 0.61014 0.06559-0.75641 0.70561 0.24934-0.70371
   5  -1  -5 122.046 9.12499   1 0.62352 0.05404-0.68214 0.63135 0.39605-0.77202
   5  -1  -4  134.55 8.88951   1 0.63050 0.04890-0.54038 0.48960 0.57153-0.86910
   5  -1  -2 98.7595 6.40998   1 0.55659 0.12647 0.06952-0.12026 0.84069-0.98145
   5  -1  -1 3.07558 3.43157   1 0.46869 0.21621 0.40067-0.45139 0.79816-0.86051
   5  -1   0 2.55712 3.13182   1 0.39052 0.29621 0.61124-0.66195 0.69754-0.68149
   5  -1   1 26.2456 2.22634   1 0.33559 0.35298 0.72458-0.77527 0.60990-0.51543
   5  -1   2 78.0624 6.15865   1 0.29908 0.39132 0.78406-0.83474 0.55098-0.37811
   5  -1   3 619.832 17.6299   1 0.27459 0.41765 0.81533-0.86599 0.51629-0.26502
   5  -1   4 167.026  10.205   1 0.25780 0.43627 0.83098-0.88162 0.49914-0.16946
   5  -1   5 20.7136 2.42387   1 0.24613 0.44978 0.83717-0.88779 0.49434-0.08626
   5  -1   6 70.3924 5.40043   1 0.23801 0.45974 0.83706-0.88767 0.49834-0.01185
   5  -1   7 169.968 11.3124   1 0.23248 0.46710 0.83233-0.88293 0.50873 0.05616
   5  -2   7 394.534 17.0409   1 0.24977 0.44979 0.79152-0.89298 0.56371 0.00117
   5  -2   6 11.1806   2.126   1 0.25752 0.44021 0.79250-0.89398 0.55895-0.07248
   5  -2   5 309.368 13.4559   1 0.26827 0.42763 0.78755-0.88905 0.56117-0.15310
   5  -2   4 304.992 13.6494   1 0.28307 0.41099 0.77439-0.87590 0.57257-0.24290
   5  -2   3  468.63 15.6731   1 0.30347 0.38875 0.74907-0.85060 0.59608-0.34482
   5  -2   2 930.879 21.2331   1 0.33181 0.35859 0.70455-0.80610 0.63513-0.46227
   5  -2   1 131.464 8.00308   1 0.37126 0.31730 0.62844-0.73000 0.69225-0.59780
   5  -2   0 11.3717 1.62977   1 0.42505 0.26167 0.50065-0.60223 0.76401-0.74797
   5  -2  -1 98.2292 7.07777   1 0.49238 0.19251 0.29834-0.39993 0.82905-0.89141
   5  -2  -2 294.493 13.0154   1 0.56064 0.12241 0.02416-0.12577 0.84060-0.98137
   5  -2  -3 587.314  18.029   1 0.60837 0.07285-0.26143 0.15980 0.76329-0.98245
   5  -2  -4 37.8295 2.60085   1 0.62734 0.05204-0.48644 0.38480 0.62242-0.91999
   5  -2  -5 199.846 12.2036   1 0.62683 0.05072-0.63349 0.53183 0.46784-0.84381
   5  -2  -6-2.45757 3.13279   1 0.61765 0.05807-0.72172 0.62005 0.32634-0.78072
   5  -2  -7 25.2594 2.93227   1 0.60566 0.06822-0.77264 0.67095 0.20365-0.73644
   6  -2  -4  82.526 6.20933   1 0.67807 0.13867-0.35376 0.25215 0.65979-0.95415
   6  -2  -3 67.5644 4.81507   1 0.64926 0.16931-0.12543 0.02383 0.76509-0.98104
   6  -2  -2 7.13018 1.82961   1 0.59846 0.22194 0.12780-0.22938 0.80473-0.94228
   6  -2  -1 50.1209  4.4301   1 0.53754 0.28470 0.34942-0.45098 0.77993-0.83907
   6  -2   0  22.242 2.36397   1 0.48124 0.34283 0.50980-0.61134 0.72435-0.70509
   6  -2   1 433.008 16.1116   1 0.43615 0.38975 0.61424-0.71577 0.66787-0.57021
   6  -2   2 2.25828 3.29198   1 0.40217 0.42557 0.67938-0.78089 0.62325-0.44718
   6  -2   3 675.959 21.0747   1 0.37699 0.45259 0.71911-0.82061 0.59266-0.33818
   6  -2   4 23.8099 2.70234   1 0.35835 0.47306 0.74247-0.84395 0.57446-0.24158
   6  -1   3 7.02218 4.30019   1 0.35155 0.47804 0.78178-0.83240 0.52339-0.26890
   6  -1   2 7.30685 4.38987   1 0.37380 0.45395 0.75257-0.80322 0.55100-0.37492
   6  -1   1 1.09129 3.61941   1 0.40558 0.42034 0.70018-0.75085 0.59716-0.49949
   6  -1   0 157.982 10.4943   1 0.45110 0.37299 0.60733-0.65801 0.66455-0.64528
   6  -1  -1 44.2403 2.97212   1 0.51389 0.30836 0.44613-0.49682 0.74471-0.80384
   6  -1  -2 132.161 10.2245   1 0.58873 0.23169 0.19306-0.24377 0.79857-0.93611
   6  -1  -3 1.23811 4.37738   1 0.65243 0.16615-0.11715 0.06642 0.76375-0.97969
   6  -1  -4 26.5137 2.84098   1 0.68357 0.13318-0.38685 0.33611 0.63458-0.92893
   6  -1  -5 430.671 18.5482   1 0.68737 0.12754-0.56498 0.51422 0.47207-0.84482
   6   0  -5 4.21088 3.43817   1 0.68465 0.13027-0.62148 0.62159 0.39633-0.76907
   6   0  -4 109.114 8.07817   1 0.68872 0.12804-0.44328 0.44340 0.58948-0.88381
   6   0  -2 105.096 7.24485   1 0.57249 0.24794 0.27960-0.27944 0.78406-0.92158
   6   0  -1 3.29721 3.56139   1 0.47894 0.34332 0.56494-0.56477 0.68314-0.74226
   6   0   0 1948.21 34.1473   1 0.41205 0.41205 0.71321-0.71302 0.57680-0.55752
   6   0   1  2.7375 3.50571   1 0.36957 0.45636 0.78564-0.78543 0.50498-0.40729
   6   0   2 547.001 18.7309   1 0.34240 0.48537 0.82173-0.82151 0.46374-0.28765
   6   0   3 4.68212 3.31077   1 0.32446 0.50514 0.83944-0.83920 0.44376-0.18927
   6   0   4 559.144 20.2897   1 0.31233 0.51910 0.84677-0.84652 0.43811-0.10521
   6   1   4 2.44298 4.40415   1 0.28865 0.54280 0.88992-0.83880 0.36016-0.02725
   6   1   2 7.34335  4.4118   1 0.30890 0.51888 0.88264-0.83155 0.36178-0.18568
   6   1   1 4.41001 3.65659   1 0.32885 0.49709 0.86411-0.81304 0.38894-0.29125
   6   1   0 152.097 9.83784   1 0.36301 0.46110 0.82011-0.76905 0.45102-0.43173
   6   1  -1 42.7443 3.62415   1 0.42624 0.39603 0.70860-0.65756 0.57241-0.63152
   6   1  -2 124.709 8.09457   1 0.54185 0.27859 0.40842-0.35739 0.74720-0.88472
   6   1  -3-0.62177 4.26265   1 0.66428 0.15432-0.14264 0.19365 0.74903-0.96495
   6   1  -4 17.4998 6.66308   1 0.69039 0.12638-0.53473 0.58573 0.50299-0.79732
   6   1  -5 463.164 19.0137   1 0.67411 0.14083-0.68895 0.73993 0.28146-0.65419
   6   2  -4 84.0946  7.1883   1 0.67716 0.13962-0.66691 0.76877 0.32622-0.62054
   6   2  -3 63.6931 4.80801   1 0.67846 0.14016-0.23236 0.33424 0.71251-0.92842
   6   2  -2  1.1264  4.2146   1 0.47194 0.34851 0.62795-0.52605 0.62994-0.76745
   6   2  -1 49.4589 3.89027   1 0.34969 0.47260 0.86159-0.75968 0.37639-0.43549
   6   2   0 21.9176 2.28088   1 0.30578 0.51834 0.91186-0.80993 0.28139-0.26209
   6   2   1  460.67  17.024   1 0.28564 0.54031 0.92685-0.82490 0.25071-0.15300
   6   2   2 6.87403 3.13755   1 0.27490 0.55289 0.93080-0.82884 0.24772-0.07161
   6   2   3 699.317 22.2014   1 0.26881 0.56081 0.92961-0.82763 0.25876-0.00424
   6   2   4 26.8172 2.79117   1 0.26544 0.56602 0.92518-0.82319 0.27779 0.05514
   6   3   4 95.3804  6.4828   1 0.24347 0.58800 0.95169-0.79883 0.19324 0.13969
   6   3   3    0.00 3.65885   1 0.24251 0.58712 0.95804-0.80520 0.15896 0.09557
   6   3   2 125.393 9.72692   1 0.24243 0.58537 0.96267-0.80984 0.12669 0.04943
   6   3   1 42.8048 4.27073   1 0.24365 0.58231 0.96553-0.81271 0.09807-0.00036
   6   3   0 43.1667 3.88228   1 0.24726 0.57687 0.96639-0.81359 0.07713-0.05782
   6   3  -1 173.085 10.4054   1 0.25696 0.56534 0.96387-0.81109 0.07720-0.13629
   6   3  -2 270.581 13.2068   1 0.29831 0.52215 0.93839-0.78563 0.18196-0.31945
   6   3  -3 37.5129 3.24868   1 0.68116 0.13746-0.63209 0.78484 0.38486-0.60076
   6   3  -4 83.1338 6.74407   1 0.61966 0.19714-0.78432 0.93705-0.01083-0.28348
   6   4  -4 59.0347 4.60123   1 0.50620 0.31061-0.73765 0.94125-0.43480 0.14051
   6   4  -3 2.55315 1.74689   1 0.31874 0.49990-0.39417 0.59778-0.85435 0.63846
   6   4  -2 15.8904  2.0893   1 0.14176 0.67872 0.83409-0.63046-0.52951 0.39203
   6   4  -1 76.2597 6.49669   1 0.18073 0.64158 0.95001-0.74636-0.25025 0.19117
   6   4   0 190.288 11.4591   1 0.19756 0.62658 0.97062-0.76695-0.13284 0.15216
   6   4   1 145.378 10.0761   1 0.20700 0.61898 0.97649-0.77281-0.05588 0.15361
   6   4   2 8.52983 3.44657   1 0.21353 0.61428 0.97699-0.77329 0.00554 0.17059
   6   4   3 7.56098 4.36533   1 0.21877 0.61087 0.97433-0.77061 0.05941 0.19512
   6   5   3-0.65262 4.47417   1 0.19844 0.63122 0.97931-0.72473-0.03588 0.29043
   6   5   2 24.3246 2.50339   1 0.18965 0.63817 0.97531-0.72075-0.10883 0.28498
   6   5   1 65.8655 5.19535   1 0.17850 0.64749 0.96303-0.70847-0.19756 0.29530
   6   5   0 5.65417 3.92336   1 0.16331 0.66084 0.93329-0.67876-0.31585 0.33519
   6   5  -1 416.558 17.3227   1 0.14230 0.68002 0.85472-0.60020-0.49562 0.43655
   6   5  -2  47.991  4.7735   1 0.12889 0.69160 0.59351-0.33901-0.79111 0.65363
   6   5  -3 126.861 9.92586   1 0.23705 0.58160-0.10277 0.35726-0.96025 0.74437
   6   6  -3-0.66386 3.18377   1 0.21717 0.60149 0.00658 0.29877-0.97076 0.75489
   6   6  -2 117.593 8.56311   1 0.13924 0.68126 0.47522-0.16986-0.86520 0.72774
   6   6  -1-1.35171  3.9409   1 0.13073 0.69160 0.75254-0.44715-0.64209 0.58303
   6   6   0 220.502 13.0263   1 0.14409 0.68007 0.87630-0.57089-0.45610 0.47545
   6   6   1 59.6554  5.2239   1 0.15878 0.66722 0.93337-0.62795-0.31801 0.41576
   6   6   2 62.0791 4.15547   1 0.17136 0.65647 0.96140-0.65596-0.21120 0.38736
   6   7   1 17.1636 5.86584   1 0.14672 0.67929 0.89645-0.54017-0.41448 0.51224
   6   7   0 202.359 13.1123   1 0.13563 0.68854 0.81795-0.46168-0.55562 0.57498
   6   7  -1  10.437 4.34526   1 0.13101 0.69133 0.67360-0.31734-0.72402 0.66497
   0   0   0    0.00    0.00   1
;
_shelx_hkl_checksum     19352
_shelx_res_file
;
    shelx.res created by SHELXL-2014/7
TITL ines111 in P 21/n
CELL  0.71073   5.1760  13.9719   9.0674   90.000   91.341   90.000
ZERR     4.00   0.0000   0.0000   0.0000    0.000    0.000    0.000
LATT   1
SYMM  1/2 - X, 1/2 + Y, 1/2 - Z
SFAC  O    CU   P    NA   K
UNIT  28    4   8    4    4
MERG   2
FMAP   2
PLAN   20
ACTA
L.S.  10
TEMP    25.00
WGHT    0.026100    0.731600
EXTI    0.012029
FVAR       0.48819
CU    2    0.760385    0.665904    0.218884    11.00000    0.00808    0.01226 =
         0.01244    0.00296    0.00010    0.00043
P1    3    0.265272    0.545886    0.243142    11.00000    0.01030    0.01017 =
         0.01301    0.00294    0.00068    0.00003
P2    3    0.252451    0.689721    0.029099    11.00000    0.00883    0.00990 =
         0.00822    0.00090    0.00075    0.00015
NA    4    0.752064    0.709120   -0.162717    11.00000    0.01904    0.02134 =
         0.01718    0.00201   -0.00008   -0.00209
K     5    0.757172    0.406973    0.384394    11.00000    0.02201    0.01525 =
         0.01818   -0.00004   -0.00077    0.00221
O1    1    0.222295    0.441149    0.250205    11.00000    0.02716    0.01155 =
         0.02804    0.00492    0.00006   -0.00462
O2    1    0.527826    0.575575    0.307703    11.00000    0.01230    0.01982 =
         0.02057    0.00930   -0.00223   -0.00264
O3    1    0.057577    0.606427    0.316330    11.00000    0.01515    0.02607 =
         0.01264    0.00359    0.00080    0.00749
O4    1    0.258785    0.577294    0.070290    11.00000    0.01783    0.00929 =
         0.01073   -0.00030    0.00125   -0.00055
O5    1    0.293849    0.698837   -0.133005    11.00000    0.02127    0.01786 =
         0.00883    0.00134    0.00249    0.00151
O6    1    0.468517    0.734646    0.123075    11.00000    0.01146    0.01155 =
         0.01814    0.00111   -0.00412   -0.00022
O7    1   -0.012516    0.727121    0.072460    11.00000    0.00906    0.01545 =
         0.01729    0.00442    0.00299    0.00158
HKLF 4
REM  ines111 in P 21/n
REM R1 =  0.0204 for    1291 Fo > 4sig(Fo)  and  0.0241 for all    1425 data
REM    110 parameters refined using      0 restraints
END
WGHT      0.0216      0.6015
REM Highest difference peak  0.476,  deepest hole -0.416,  1-sigma level  0.102
Q1    1   0.0826  0.7016  0.0455  11.00000  0.05    0.48
Q2    1   0.3744  0.7184  0.0744  11.00000  0.05    0.42
Q3    1   0.4127  0.5751  0.2635  11.00000  0.05    0.40
Q4    1  -0.1214  0.5929  0.2686  11.00000  0.05    0.37
Q5    1   0.1503  0.5878  0.2810  11.00000  0.05    0.37
Q6    1   0.6075  0.7197  0.1071  11.00000  0.05    0.35
Q7    1   0.5764  0.6011  0.2939  11.00000  0.05    0.35
Q8    1   0.5653  0.6651  0.2280  11.00000  0.05    0.33
Q9    1   0.0457  0.7198  0.1403  11.00000  0.05    0.32
Q10   1  -0.0823  0.7020  0.0752  11.00000  0.05    0.32
Q11   1   0.9451  0.6587  0.2109  11.00000  0.05    0.32
Q12   1   0.0881  0.5898  0.3759  11.00000  0.05    0.30
Q13   1   0.3969  0.7116 -0.0863  11.00000  0.05    0.30
Q14   1   0.6169  0.5809  0.2614  11.00000  0.05    0.29
Q15   1   0.1700  0.7171 -0.1340  11.00000  0.05    0.28
Q16   1   0.5041  0.7035  0.1403  11.00000  0.05    0.27
Q17   1   0.1499  0.4201  0.1957  11.00000  0.05    0.26
Q18   1   0.3073  0.6995 -0.0576  11.00000  0.05    0.26
Q19   1   0.6509  0.5964  0.1855  11.00000  0.05    0.26
Q20   1   0.3346  0.6140  0.0669  11.00000  0.05    0.26
;
_shelx_res_checksum     26722
