# Supplementary material for: Crystal structure of KNaCuP2O7, a new member of the diphosphate family
Source: Acta Crystallogr E Crystallogr Commun. 2018 Jan 9;74(Pt 2):109–12. doi: 10.1107/S2056989018000130 (PMC5956317; doi:10.1107/S2056989018000130)
Supplement: Supplementary file 2 [file e-74-00109-Isup2.hkl]

data_I                                                                          
_shelx_title ' ines111 in P 21/n'                                               
_shelx_refln_list_code          4                                               
_shelx_F_calc_maximum      239.85                                               
_exptl_crystal_F_000       580.00                                               
_reflns_d_resolution_high  0.7838                                               
                                                                                
loop_                                                                           
 _space_group_symop_operation_xyz                                               
 'x, y, z'                                                                      
 '-x+1/2, y+1/2, -z+1/2'                                                        
 '-x, -y, -z'                                                                   
 'x-1/2, -y-1/2, z-1/2'                                                         
                                                                                
_cell_length_a     5.1760                                                       
_cell_length_b    13.9719                                                       
_cell_length_c     9.0674                                                       
_cell_angle_alpha  90.000                                                       
_cell_angle_beta   91.341                                                       
_cell_angle_gamma  90.000                                                       
                                                                                
_shelx_F_squared_multiplier     1.000                                           
                                                                                
loop_                                                                           
 _refln_index_h                                                                 
 _refln_index_k                                                                 
 _refln_index_l                                                                 
 _refln_F_squared_calc                                                          
 _refln_F_squared_meas                                                          
 _refln_F_squared_sigma                                                         
 _refln_observed_status                                                         
   2   0   0      57528.77      53493.01       401.78 o                         
   4   0   0      44276.96      41650.04       185.96 o                         
   6   0   0       8971.59       8605.34       219.21 o                         
   1   1   0          0.59          3.93         3.74 o                         
   2   1   0        669.15        657.11        16.84 o                         
   3   1   0         84.42         93.42         7.48 o                         
   4   1   0        691.97        676.11        16.40 o                         
   5   1   0          8.70          6.89         6.50 o                         
   6   1   0        648.72        639.11        21.74 o                         
   0   2   0       5744.71       6135.15        28.89 o                         
   1   2   0       1320.72       1353.83        35.54 o                         
   2   2   0        154.51        103.17         6.28 o                         
   3   2   0          8.48          6.49         4.92 o                         
   4   2   0       1429.14       1346.79        22.82 o                         
   5   2   0         41.55         41.59         4.02 o                         
   6   2   0         84.96         85.88         4.99 o                         
   1   3   0        362.82        410.36        25.28 o                         
   2   3   0        699.37        787.07        56.59 o                         
   3   3   0          8.19         18.90         6.66 o                         
   4   3   0        845.68        842.06       114.49 o                         
   5   3   0        263.10        264.08        17.23 o                         
   6   3   0        152.81        165.20        15.89 o                         
   0   4   0       1615.81       1567.31        29.28 o                         
   1   4   0      15506.78      14955.56       438.61 o                         
   2   4   0       3581.36       3645.30       164.90 o                         
   3   4   0       9379.51       9395.70       766.75 o                         
   4   4   0        355.91        370.24        19.64 o                         
   5   4   0       3199.76       3293.36       196.83 o                         
   6   4   0        768.96        756.69        46.82 o                         
   1   5   0         28.56         42.63         4.38 o                         
   2   5   0         73.82         72.84         4.87 o                         
   3   5   0        178.23        192.79        27.85 o                         
   4   5   0         26.36         32.85         9.60 o                         
   5   5   0          7.59         12.07        13.49 o                         
   6   5   0          9.69          4.68        20.53 o                         
   0   6   0        826.48       1254.36        32.05 o                         
   1   6   0        497.14        547.18        19.08 o                         
   2   6   0       6158.00       6361.74        97.48 o                         
   3   6   0        947.42        950.50        26.25 o                         
   4   6   0        161.78        180.50        25.86 o                         
   5   6   0        168.66        181.54        10.92 o                         
   6   6   0        834.81        884.56        43.27 o                         
   1   7   0        264.31        277.20        24.56 o                         
   2   7   0        779.88        804.76        33.22 o                         
   3   7   0         28.92         34.30         5.24 o                         
   4   7   0        819.31        828.89        66.58 o                         
   5   7   0        117.00        114.42         7.94 o                         
   6   7   0        736.16        783.77        64.42 o                         
   0   8   0      16944.65      17896.11       142.74 o                         
   1   8   0       7620.41       7738.87        78.63 o                         
   2   8   0      16779.77      16529.62       243.92 o                         
   3   8   0       2943.93       2802.85       131.73 o                         
   4   8   0       5861.19       5759.39       308.06 o                         
   5   8   0       1636.24       1719.12       143.98 o                         
   1   9   0        191.06        188.28        11.01 o                         
   2   9   0         25.90         29.78         9.61 o                         
   3   9   0        298.62        285.29        14.58 o                         
   4   9   0        105.09        105.63         7.45 o                         
   5   9   0         21.95         23.88        12.07 o                         
   0  10   0        151.82        177.65        14.35 o                         
   1  10   0        282.95        262.62        15.11 o                         
   2  10   0         59.12         63.33         5.26 o                         
   3  10   0         11.11         17.94         5.52 o                         
   4  10   0          2.96          8.91        12.34 o                         
   5  10   0        218.75        218.54        10.54 o                         
   1  11   0          2.42          9.05         9.91 o                         
   2  11   0         55.65         61.69        15.21 o                         
   3  11   0        127.37        110.94        13.99 o                         
   4  11   0         12.39         -6.77        12.94 o                         
   5  11   0         60.77         71.60         7.48 o                         
   0  12   0       1512.13       1440.53        51.20 o                         
   1  12   0       2620.86       2525.15        49.44 o                         
   2  12   0        477.19        489.70        34.95 o                         
   3  12   0       1098.10       1083.76        35.91 o                         
   4  12   0        876.86        827.91        34.68 o                         
   1  13   0         38.34         26.62        12.25 o                         
   2  13   0         25.36         94.24        46.76 o                         
   3  13   0        334.70        344.57        19.28 o                         
   4  13   0          7.00          1.53        29.65 o                         
   0  14   0        904.27        894.45        44.41 o                         
   1  14   0       1787.76       1829.72        45.84 o                         
   2  14   0       1068.28       1094.31        37.38 o                         
   3  14   0       1448.92       1522.80       114.07 o                         
   4  14   0        469.06        441.66        64.55 o                         
   1  15   0         85.98         87.90         7.27 o                         
   2  15   0         31.18         35.10        13.23 o                         
   3  15   0         19.12        -14.88        14.88 o                         
   0  16   0        569.53        613.56        43.80 o                         
   1  16   0        371.14        363.67        20.40 o                         
   2  16   0        243.99        248.82        14.01 o                         
   1  17   0          2.14         -1.01        13.41 o                         
  -5   0   1        310.90        327.88        20.44 o                         
  -3   0   1       3429.88       3146.64        41.59 o                         
  -1   0   1       1076.45       1013.82        28.63 o                         
   1   0   1        690.30        589.36        11.67 o                         
   3   0   1        510.83        471.70        16.49 o                         
   5   0   1        181.82        191.79        12.87 o                         
  -6   1   1        203.93        191.94         7.51 o                         
  -5   1   1         21.57         16.79         7.23 o                         
  -4   1   1       1271.68       1166.35        21.71 o                         
  -3   1   1        205.85        184.44         6.37 o                         
  -2   1   1        303.56        325.32        12.71 o                         
  -1   1   1         96.81        113.77         4.11 o                         
   0   1   1        161.19        186.39         4.47 o                         
   1   1   1        207.07        218.12         5.85 o                         
   2   1   1       1071.48       1198.97        20.32 o                         
   3   1   1        281.17        295.30         9.68 o                         
   4   1   1        287.24        287.88        10.26 o                         
   5   1   1        111.07        116.62         4.80 o                         
   6   1   1         15.02         16.79         7.99 o                         
  -6   2   1        188.87        202.67         8.51 o                         
  -5   2   1        370.02        403.45        14.62 o                         
  -4   2   1       1987.52       1895.45        27.63 o                         
  -3   2   1       3267.38       3337.41       100.73 o                         
  -2   2   1         92.41        196.88         7.13 o                         
  -1   2   1       6114.37       6157.27        76.40 o                         
   0   2   1      11023.23      12050.07       344.90 o                         
   1   2   1       5988.07       6099.47       238.82 o                         
   2   2   1       1173.62        971.65        26.80 o                         
   3   2   1       2440.30       2368.61        82.45 o                         
   4   2   1       2920.29       2845.58        40.52 o                         
   5   2   1        565.43        560.71        17.87 o                         
   6   2   1       1818.71       1851.85        34.78 o                         
  -6   3   1        773.71        784.73        58.95 o                         
  -5   3   1         45.31         45.81         9.71 o                         
  -4   3   1       2592.66       2599.32       225.78 o                         
  -3   3   1          0.57          9.03         7.42 o                         
  -2   3   1       2795.89       2677.94        34.06 o                         
  -1   3   1        876.51        817.20        15.75 o                         
   0   3   1       8631.24       9308.20       322.36 o                         
   1   3   1       2255.17       2166.26       178.02 o                         
   2   3   1       2476.41       2395.72       167.94 o                         
   3   3   1       1160.58        984.23        63.65 o                         
   4   3   1       1354.04       1286.00        45.60 o                         
   5   3   1       1606.07       1524.26        82.67 o                         
   6   3   1        150.13        160.08        15.52 o                         
  -6   4   1        290.31        306.20        16.47 o                         
  -5   4   1       1967.38       2011.55       142.06 o                         
  -4   4   1        511.56        486.01        79.98 o                         
  -3   4   1       5020.28       4923.43       268.64 o                         
  -2   4   1       2738.79       2650.17        35.28 o                         
  -1   4   1      10646.01      10488.45       192.10 o                         
   0   4   1        993.39        861.02        16.38 o                         
   1   4   1       8048.98       7882.71       609.47 o                         
   2   4   1       3705.91       3674.99       208.33 o                         
   3   4   1       6080.03       6150.36       644.50 o                         
   4   4   1       1027.77       1058.70        70.19 o                         
   5   4   1       1779.65       1774.40       133.98 o                         
   6   4   1        566.98        601.48        30.56 o                         
  -6   5   1       1540.97       1659.14        93.35 o                         
  -5   5   1       1113.20       1168.40        72.95 o                         
  -4   5   1       2265.07       2275.32       160.29 o                         
  -3   5   1        201.77        196.29        11.58 o                         
  -2   5   1       5077.92       4865.70        53.27 o                         
  -1   5   1       1804.81       1981.30        28.00 o                         
   0   5   1      19172.50      20606.85       389.24 o                         
   1   5   1        794.88        841.29        56.46 o                         
   2   5   1       1965.59       1910.74       115.94 o                         
   3   5   1        418.51        460.64        27.72 o                         
   4   5   1       5894.92       5833.15       323.79 o                         
   5   5   1        660.40        706.13        78.88 o                         
   6   5   1        273.94        291.34        17.61 o                         
  -6   6   1          0.04         16.52        16.42 o                         
  -5   6   1       1186.76       1248.47        52.67 o                         
  -4   6   1        233.33        226.23        12.46 o                         
  -3   6   1       2094.96       1971.92        86.49 o                         
  -2   6   1         91.96        110.55         5.91 o                         
  -1   6   1       6617.93       6698.15        55.32 o                         
   0   6   1         33.41         19.93         6.32 o                         
   1   6   1       6766.92       6923.38       438.36 o                         
   2   6   1         28.01         16.61         7.38 o                         
   3   6   1       3668.79       3553.50       268.59 o                         
   4   6   1        491.72        485.85        50.16 o                         
   5   6   1       1480.97       1478.03        96.53 o                         
   6   6   1        201.48        235.64        14.27 o                         
  -6   7   1         19.74         21.78        24.59 o                         
  -5   7   1        212.45        244.26        19.54 o                         
  -4   7   1        129.82        121.15         6.60 o                         
  -3   7   1        687.44        714.43        24.71 o                         
  -2   7   1          0.97          8.65         8.14 o                         
  -1   7   1       2355.47       2400.17        35.07 o                         
   0   7   1       1776.45       2059.75        61.24 o                         
   1   7   1       1741.24       1801.90        30.58 o                         
   2   7   1        305.50        310.91        30.19 o                         
   3   7   1       1323.67       1422.83       142.37 o                         
   4   7   1        554.22        568.17        84.83 o                         
   5   7   1        826.08        842.03        34.02 o                         
   6   7   1         69.75         83.79        10.76 o                         
  -5   8   1         66.96         65.51        14.70 o                         
  -4   8   1       4203.17       4276.67       183.05 o                         
  -3   8   1        109.04        110.16         6.25 o                         
  -2   8   1      22208.78      22381.45       128.56 o                         
  -1   8   1        150.05        177.23         9.64 o                         
   0   8   1      10220.92       9815.00        74.86 o                         
   1   8   1          3.42         10.81         8.47 o                         
   2   8   1      15939.69      16291.07       934.46 o                         
   3   8   1        821.60        832.53        41.66 o                         
   4   8   1       5220.64       5406.66       349.96 o                         
   5   8   1          4.62         16.44        17.24 o                         
  -5   9   1         47.60         54.43         7.96 o                         
  -4   9   1        725.24        769.76        30.33 o                         
  -3   9   1         69.75         75.83        11.63 o                         
  -2   9   1       2638.37       2647.19        45.14 o                         
  -1   9   1        329.91        340.18        19.98 o                         
   0   9   1        217.92        195.21        14.31 o                         
   1   9   1        244.16        268.41        12.51 o                         
   2   9   1        885.95        950.34        67.47 o                         
   3   9   1        427.73        434.37        61.19 o                         
   4   9   1         15.76         16.04        12.19 o                         
   5   9   1         90.01         92.09        13.15 o                         
  -5  10   1         24.42         23.78        21.23 o                         
  -4  10   1        394.90        380.64        46.81 o                         
  -3  10   1        320.31        333.19        16.52 o                         
  -2  10   1       1938.95       1992.99        41.42 o                         
  -1  10   1        194.72        207.59        12.05 o                         
   0  10   1       1666.40       1720.08        62.63 o                         
   1  10   1         62.15         55.47         6.62 o                         
   2  10   1       1995.30       1996.89        41.50 o                         
   3  10   1          6.89         33.73         9.28 o                         
   4  10   1       1586.66       1660.06       103.11 o                         
   5  10   1         48.94         62.02         8.98 o                         
  -5  11   1         17.24         26.36        26.60 o                         
  -4  11   1         40.46         32.20        19.95 o                         
  -3  11   1        581.97        559.83        35.82 o                         
  -2  11   1        404.30        402.52        20.62 o                         
  -1  11   1         76.29         75.12         5.80 o                         
   0  11   1        100.36        115.66         6.34 o                         
   1  11   1        627.64        645.06        24.91 o                         
   2  11   1        801.91        802.88        41.45 o                         
   3  11   1          9.74         23.06         9.70 o                         
   4  11   1        119.11        114.08         7.32 o                         
   5  11   1          0.13        -19.01        19.01 o                         
  -4  12   1        536.22        530.17        27.51 o                         
  -3  12   1       5343.07       5270.85        78.50 o                         
  -2  12   1         52.86         49.98        12.81 o                         
  -1  12   1       9213.48       9230.09       109.50 o                         
   0  12   1        499.98        541.86        27.36 o                         
   1  12   1       9152.66       9140.54        94.11 o                         
   2  12   1         32.60         34.34        11.63 o                         
   3  12   1       5962.23       5825.43        83.34 o                         
   4  12   1         98.09        107.45        17.77 o                         
  -4  13   1         65.29         71.32         9.07 o                         
  -3  13   1        501.62        497.15        37.56 o                         
  -2  13   1        484.11        529.73        27.97 o                         
  -1  13   1        502.35        513.64        24.83 o                         
   0  13   1         80.80         97.31        22.57 o                         
   1  13   1        118.40        132.39         7.32 o                         
   2  13   1       1184.79       1109.24        36.85 o                         
   3  13   1         16.34          8.39        11.63 o                         
   4  13   1         77.33         71.18         7.50 o                         
  -4  14   1        425.60        400.64        19.62 o                         
  -3  14   1        301.66        305.81        15.01 o                         
  -2  14   1         32.70         28.52        11.88 o                         
  -1  14   1        633.60        654.33        28.64 o                         
   0  14   1        918.46        931.06        40.94 o                         
   1  14   1        126.00        145.49         8.36 o                         
   2  14   1        111.77        117.48         7.74 o                         
   3  14   1        897.76        931.23        36.13 o                         
   4  14   1        186.77        177.83         9.75 o                         
  -3  15   1        886.98        843.56        36.77 o                         
  -2  15   1        421.29        454.48        24.86 o                         
  -1  15   1        608.24        638.17        30.04 o                         
   0  15   1        320.21        347.92        18.68 o                         
   1  15   1        809.45        778.42        79.45 o                         
   2  15   1       1812.71       1776.95        88.75 o                         
   3  15   1        278.57        279.59        30.43 o                         
  -2  16   1       1894.96       1897.21        53.32 o                         
  -1  16   1        957.21       1031.75        39.35 o                         
   0  16   1       3327.02       3419.11        67.63 o                         
   1  16   1       1342.52       1405.94        45.15 o                         
   2  16   1       1928.27       1963.02        55.26 o                         
  -1  17   1       1998.22       1881.57        55.11 o                         
   0  17   1        245.95        231.99        13.30 o                         
   1  17   1        873.39        830.64        44.52 o                         
  -6   0   2        493.51        466.97        31.02 o                         
  -4   0   2       7341.38       6931.31        76.36 o                         
  -2   0   2       5003.26       5050.42        46.53 o                         
   0   0   2      21360.04      23539.07       289.79 o                         
   2   0   2      10489.38      10014.93        63.82 o                         
   4   0   2       1068.22       1119.74        29.97 o                         
   6   0   2       2257.39       2318.02        56.45 o                         
  -6   1   2        589.57        551.96        19.85 o                         
  -5   1   2        456.93        421.63        15.41 o                         
  -4   1   2       4330.97       4042.66        41.32 o                         
  -3   1   2        694.84        678.58        15.17 o                         
  -2   1   2        292.48        220.20        10.36 o                         
  -1   1   2       3316.28       3413.71        57.06 o                         
   0   1   2       4559.70       4684.94        57.03 o                         
   1   1   2       2686.83       2685.43        41.97 o                         
   2   1   2         99.01         72.11         2.85 o                         
   3   1   2       2316.85       2268.73        25.51 o                         
   4   1   2        246.90        260.76         9.31 o                         
   5   1   2        295.16        305.46        11.96 o                         
   6   1   2         28.56         28.83         9.10 o                         
  -6   2   2         26.04         30.13         4.98 o                         
  -5   2   2       1180.91       1187.97        27.09 o                         
  -4   2   2         49.23         56.51         3.96 o                         
  -3   2   2       6407.82       6137.00        74.69 o                         
  -2   2   2        232.78        245.29         8.31 o                         
  -1   2   2      13796.57      14239.73       287.70 o                         
   0   2   2       2360.16       2668.45        61.02 o                         
   1   2   2      15725.83      16065.25       460.83 o                         
   2   2   2        200.41        194.96         6.77 o                         
   3   2   2       9520.17       9055.21       176.92 o                         
   4   2   2        568.35        534.16        15.37 o                         
   5   2   2       4094.78       4058.57        76.43 o                         
   6   2   2         15.95         16.24         7.21 o                         
  -6   3   2       1100.41       1121.89        39.80 o                         
  -5   3   2        439.25        472.88        25.97 o                         
  -4   3   2       1940.87       1941.83        40.65 o                         
  -3   3   2        397.59        394.34        17.17 o                         
  -2   3   2      17354.91      17853.39       620.26 o                         
  -1   3   2        702.07        767.76        29.91 o                         
   0   3   2       1296.64       1138.77        53.79 o                         
   1   3   2         58.23         85.97         4.62 o                         
   2   3   2      17377.85      18559.32       931.95 o                         
   3   3   2        186.25        170.28         8.97 o                         
   4   3   2         20.55         43.25         4.99 o                         
   5   3   2        203.15        205.31        28.10 o                         
   6   3   2        498.10        502.68        27.50 o                         
  -6   4   2         46.46         63.54        11.73 o                         
  -5   4   2       3488.03       3674.78        65.56 o                         
  -4   4   2        183.37        162.70         9.27 o                         
  -3   4   2       7214.17       7102.67       140.33 o                         
  -2   4   2        160.99        202.25        10.33 o                         
  -1   4   2      13611.69      13028.24       240.54 o                         
   0   4   2       1676.80       1809.59        94.80 o                         
   1   4   2      13877.13      13579.02      1022.44 o                         
   2   4   2         35.14         63.82         4.61 o                         
   3   4   2      12222.66      12164.74       939.54 o                         
   4   4   2        396.60        348.21        17.30 o                         
   5   4   2       4893.34       4949.92       113.38 o                         
   6   4   2         18.60         22.12        15.46 o                         
  -6   5   2        197.52        213.39        14.54 o                         
  -5   5   2        279.03        277.92        17.07 o                         
  -4   5   2          4.63         -2.06         8.67 o                         
  -3   5   2       1841.42       1890.03        73.21 o                         
  -2   5   2       1114.12       1052.96        56.87 o                         
  -1   5   2       1717.29       1755.26        27.77 o                         
   0   5   2         70.94        105.89         6.41 o                         
   1   5   2       3257.81       3493.58       222.04 o                         
   2   5   2       1132.28       1170.02       113.19 o                         
   3   5   2        818.19        828.24        69.26 o                         
   4   5   2        114.65        109.10         6.37 o                         
   5   5   2         22.62         26.83        19.89 o                         
   6   5   2         82.79         90.39        15.04 o                         
  -6   6   2        492.80        512.66        25.51 o                         
  -5   6   2          8.01          2.28        14.28 o                         
  -4   6   2        138.26        157.57         9.31 o                         
  -3   6   2         12.49         12.02         8.05 o                         
  -2   6   2       4406.82       4424.15       135.95 o                         
  -1   6   2          2.73          3.55        11.57 o                         
   0   6   2       1882.44       1750.03       102.79 o                         
   1   6   2       1039.97       1127.68        89.01 o                         
   2   6   2       2258.99       2228.17       162.51 o                         
   3   6   2          1.17          5.65         8.24 o                         
   4   6   2       2464.22       2473.22       185.86 o                         
   5   6   2         73.94         61.94        11.24 o                         
   6   6   2        249.69        254.81        13.00 o                         
  -5   7   2       2482.19       2520.22        57.49 o                         
  -4   7   2         63.54         65.99         5.66 o                         
  -3   7   2       1589.86       1562.01        35.61 o                         
  -2   7   2        379.51        383.03        17.71 o                         
  -1   7   2       8206.40       8136.87        67.53 o                         
   0   7   2        425.86        504.61        17.01 o                         
   1   7   2       2709.07       2733.40        95.61 o                         
   2   7   2        514.94        582.29        44.61 o                         
   3   7   2       2831.45       2800.79       226.62 o                         
   4   7   2        419.47        403.49        36.57 o                         
   5   7   2        748.73        775.07        53.88 o                         
  -5   8   2        272.69        288.63        17.54 o                         
  -4   8   2        380.47        369.49        60.19 o                         
  -3   8   2         90.29         89.61         5.56 o                         
  -2   8   2       1020.85        985.82        26.89 o                         
  -1   8   2        321.54        326.27        15.41 o                         
   0   8   2       1911.86       1954.75        34.22 o                         
   1   8   2        288.00        294.88        37.29 o                         
   2   8   2        220.13        198.57        10.97 o                         
   3   8   2         63.11         77.59         7.33 o                         
   4   8   2        614.68        601.39        55.93 o                         
   5   8   2         36.11         24.06        15.31 o                         
  -5   9   2       1020.14       1003.08        53.41 o                         
  -4   9   2         67.75         64.13         6.00 o                         
  -3   9   2       2229.87       2227.45        50.53 o                         
  -2   9   2        964.00        917.33        29.22 o                         
  -1   9   2       1874.26       1837.56        36.23 o                         
   0   9   2          1.34         15.77         7.83 o                         
   1   9   2       1819.13       1817.36        96.43 o                         
   2   9   2       1819.97       1778.01        43.60 o                         
   3   9   2        967.91       1011.43        31.00 o                         
   4   9   2        109.13        120.58         7.23 o                         
   5   9   2        105.09        110.19         8.33 o                         
  -5  10   2       1952.91       2044.89        91.24 o                         
  -4  10   2       1823.36       1775.98        47.67 o                         
  -3  10   2       3279.05       3088.42        56.49 o                         
  -2  10   2       5287.44       5265.87        68.04 o                         
  -1  10   2       4994.28       4907.81        62.00 o                         
   0  10   2       6040.19       6170.55       178.46 o                         
   1  10   2       8700.12       8585.51       363.49 o                         
   2  10   2       7528.79       7588.78       299.97 o                         
   3  10   2       3240.98       3218.77       202.95 o                         
   4  10   2       4333.83       4403.29       203.49 o                         
   5  10   2       2833.16       2947.32       316.29 o                         
  -5  11   2          5.19         13.11        11.81 o                         
  -4  11   2        839.83        862.87        35.37 o                         
  -3  11   2        263.88        236.21        14.10 o                         
  -2  11   2       1340.96       1391.79        36.88 o                         
  -1  11   2        158.58        154.60        11.49 o                         
   0  11   2       1939.05       1920.46        40.56 o                         
   1  11   2        866.44        884.09        62.46 o                         
   2  11   2        412.00        384.65        19.23 o                         
   3  11   2        714.71        733.73        52.67 o                         
   4  11   2         98.80        112.73         7.62 o                         
   5  11   2        572.92        590.56        59.34 o                         
  -4  12   2        145.73        148.31         9.38 o                         
  -3  12   2        220.63        213.14        11.79 o                         
  -2  12   2         11.89          8.38        11.17 o                         
  -1  12   2        442.08        448.87        22.35 o                         
   0  12   2        258.91        291.02        15.01 o                         
   1  12   2        161.46        188.56        10.69 o                         
   2  12   2        128.21        136.64         7.74 o                         
   3  12   2        813.88        823.82        32.05 o                         
   4  12   2        244.61        218.22        13.45 o                         
  -4  13   2       1189.27       1168.91        42.23 o                         
  -3  13   2        756.29        692.63        31.47 o                         
  -2  13   2       2318.77       2264.75        51.46 o                         
  -1  13   2         59.46         47.95         7.54 o                         
   0  13   2       2711.09       2657.04        78.28 o                         
   1  13   2         89.98         90.77         6.21 o                         
   2  13   2       2505.43       2459.58        85.24 o                         
   3  13   2          6.27         33.85        13.64 o                         
   4  13   2       1044.28       1028.42        41.60 o                         
  -3  14   2        620.10        636.31        58.12 o                         
  -2  14   2        112.42        102.33         7.31 o                         
  -1  14   2        974.37       1021.48        54.20 o                         
   0  14   2        277.71        309.56        35.25 o                         
   1  14   2        993.83       1000.16        97.59 o                         
   2  14   2        276.48        278.75        37.13 o                         
   3  14   2        858.06        871.51        37.22 o                         
  -3  15   2         25.82         55.26         7.05 o                         
  -2  15   2          0.66         -4.90        10.94 o                         
  -1  15   2         54.83         60.81         6.27 o                         
   0  15   2         50.21         47.75         8.06 o                         
   1  15   2          1.41         -6.56        11.95 o                         
   2  15   2         98.49         87.16        19.89 o                         
   3  15   2         10.34         20.46        20.13 o                         
  -2  16   2        963.26        997.68        55.84 o                         
  -1  16   2         56.65         56.01        15.35 o                         
   0  16   2        808.70        800.60        34.80 o                         
   1  16   2        111.29        109.54         7.57 o                         
   2  16   2       1025.62       1005.15        42.77 o                         
  -1  17   2        583.72        615.31        31.85 o                         
   0  17   2        261.91        276.73        16.07 o                         
   1  17   2        485.66        468.05        23.41 o                         
  -5   0   3        202.56        200.59        11.38 o                         
  -3   0   3         95.04         89.61         4.73 o                         
  -1   0   3        791.40        844.88        20.66 o                         
   1   0   3        260.58        364.42        12.48 o                         
   3   0   3        328.09        309.01        15.07 o                         
   5   0   3        458.46        463.00        21.79 o                         
  -6   1   3         19.46         14.79         9.34 o                         
  -5   1   3       2897.51       3014.59        83.14 o                         
  -4   1   3         53.79         61.74         4.12 o                         
  -3   1   3       8940.89       9090.47       166.10 o                         
  -2   1   3        433.15        460.93        13.60 o                         
  -1   1   3      10797.91      10676.73        54.22 o                         
   0   1   3       1187.32       1350.98        14.44 o                         
   1   1   3      13018.63      12871.91       133.86 o                         
   2   1   3        757.69        818.12        14.06 o                         
   3   1   3       5557.35       5402.15        67.92 o                         
   4   1   3        325.09        327.12        15.34 o                         
   5   1   3       2406.80       2451.04        63.40 o                         
   6   1   3         22.89         27.69        10.61 o                         
  -6   2   3        259.02        269.64        10.39 o                         
  -5   2   3       2544.60       2553.05        48.53 o                         
  -4   2   3       2821.74       2801.67        41.42 o                         
  -3   2   3       3200.20       3107.65        81.80 o                         
  -2   2   3       2502.37       2288.93        36.42 o                         
  -1   2   3      15246.34      15911.54       413.33 o                         
   0   2   3      10002.60       9876.41       251.22 o                         
   1   2   3       5456.70       5089.99       104.61 o                         
   2   2   3      10467.51      10160.65       236.27 o                         
   3   2   3       7209.70       6989.90        58.51 o                         
   4   2   3       2769.53       2745.25        43.78 o                         
   5   2   3       2079.15       2085.36        44.36 o                         
   6   2   3       2742.72       2877.23        44.96 o                         
  -6   3   3        136.76        146.18        13.46 o                         
  -5   3   3          2.01        -11.71        11.71 o                         
  -4   3   3       1139.42       1107.18        31.33 o                         
  -3   3   3        225.77        236.67        17.57 o                         
  -2   3   3       2184.96       2140.32       122.48 o                         
  -1   3   3         96.40        119.75        10.19 o                         
   0   3   3       1909.99       2063.07       117.33 o                         
   1   3   3        114.49        137.43         8.00 o                         
   2   3   3        994.13        956.17        25.86 o                         
   3   3   3         61.12         67.59         4.49 o                         
   4   3   3         31.55         42.27         6.18 o                         
   5   3   3         24.32          5.55        10.56 o                         
   6   3   3          0.46          0.00        11.41 o                         
  -6   4   3          3.14          7.04         6.85 o                         
  -5   4   3          7.08          9.50        15.84 o                         
  -4   4   3        432.56        366.30        49.94 o                         
  -3   4   3        958.06       1012.06        27.49 o                         
  -2   4   3       1558.63       1643.64        42.80 o                         
  -1   4   3        507.31        516.55        16.00 o                         
   0   4   3         10.21         15.79         5.94 o                         
   1   4   3       1405.67       1529.14       126.73 o                         
   2   4   3       1733.37       1824.20        42.46 o                         
   3   4   3        668.46        665.72        26.75 o                         
   4   4   3        117.55        121.81         7.45 o                         
   5   4   3        503.80        550.63        34.08 o                         
   6   4   3         23.96         19.82        13.16 o                         
  -6   5   3        523.78        531.40        26.87 o                         
  -5   5   3       2892.07       2937.94        67.75 o                         
  -4   5   3       2102.00       2129.60        60.26 o                         
  -3   5   3       1201.71       1288.16        34.46 o                         
  -2   5   3       1869.75       1789.63        71.10 o                         
  -1   5   3       3630.38       3740.92       155.34 o                         
   0   5   3       9098.83       9607.47       458.96 o                         
   1   5   3        688.87        656.55        51.36 o                         
   2   5   3        205.27        196.99        15.38 o                         
   3   5   3         45.73         54.11        12.09 o                         
   4   5   3        225.23        214.04        12.18 o                         
   5   5   3         34.97         62.00        14.25 o                         
   6   5   3          2.23         -2.65        12.84 o                         
  -6   6   3          0.67          3.22        10.64 o                         
  -5   6   3       1784.04       1778.63        48.34 o                         
  -4   6   3        182.87        165.43        13.75 o                         
  -3   6   3       5677.41       5486.82        65.84 o                         
  -2   6   3        202.21        223.89        30.43 o                         
  -1   6   3       8422.10       8052.70       248.66 o                         
   0   6   3        379.45        395.54        15.13 o                         
   1   6   3      12076.33      11928.77       713.71 o                         
   2   6   3        269.91        291.09        31.72 o                         
   3   6   3       7392.17       7418.72       634.88 o                         
   4   6   3          0.90         -0.45         9.73 o                         
   5   6   3       3279.90       3325.24       272.72 o                         
  -5   7   3        365.02        378.91        19.96 o                         
  -4   7   3        471.42        470.56        33.36 o                         
  -3   7   3        798.66        790.57        26.51 o                         
  -2   7   3        462.08        388.39        29.24 o                         
  -1   7   3        531.25        483.22        18.10 o                         
   0   7   3        770.56        798.01        55.34 o                         
   1   7   3       1359.72       1310.62       131.14 o                         
   2   7   3          2.99         12.14         7.78 o                         
   3   7   3       1386.57       1412.97       153.10 o                         
   4   7   3        530.48        505.96        47.29 o                         
   5   7   3        568.40        636.49        40.42 o                         
  -5   8   3        117.71        131.96         9.70 o                         
  -4   8   3        891.01        910.86        32.52 o                         
  -3   8   3        593.88        585.81        26.57 o                         
  -2   8   3       1582.21       1573.34        35.04 o                         
  -1   8   3         38.17         43.55         5.34 o                         
   0   8   3       3309.16       3357.31       172.83 o                         
   1   8   3       1169.54       1131.65        42.16 o                         
   2   8   3        565.41        555.97        22.76 o                         
   3   8   3          7.34         13.26         8.51 o                         
   4   8   3       2539.94       2507.18       248.69 o                         
   5   8   3        315.68        336.56        17.99 o                         
  -5   9   3       1157.61       1233.24        43.11 o                         
  -4   9   3        476.05        463.70        24.85 o                         
  -3   9   3       2126.80       2094.50        45.50 o                         
  -2   9   3       1047.78       1047.69        31.09 o                         
  -1   9   3       1842.85       1806.18        36.87 o                         
   0   9   3        675.61        693.50        94.92 o                         
   1   9   3       2492.05       2491.45       181.31 o                         
   2   9   3        113.71        113.36         7.84 o                         
   3   9   3        935.98        911.10        78.16 o                         
   4   9   3         75.89         89.73        14.19 o                         
   5   9   3        537.78        538.74        27.66 o                         
  -5  10   3          2.50        -12.91        13.64 o                         
  -4  10   3        374.98        350.97        30.93 o                         
  -3  10   3         48.99         51.37        20.89 o                         
  -2  10   3          7.46         10.34        16.26 o                         
  -1  10   3          5.87         -8.44         8.44 o                         
   0  10   3       1630.54       1684.50        92.71 o                         
   1  10   3        169.90        187.71        13.18 o                         
   2  10   3         30.23         46.02        10.74 o                         
   3  10   3         35.23         30.49        11.24 o                         
   4  10   3       1013.98       1054.47        57.55 o                         
   5  10   3         81.84         91.10         9.93 o                         
  -4  11   3       1025.05       1060.84        67.85 o                         
  -3  11   3        461.42        465.45        32.87 o                         
  -2  11   3        304.83        287.35        16.90 o                         
  -1  11   3         23.47         15.91        10.47 o                         
   0  11   3       1607.87       1657.70        38.35 o                         
   1  11   3         10.95          9.25         9.83 o                         
   2  11   3        323.28        320.60        16.44 o                         
   3  11   3         26.22         44.03        12.54 o                         
   4  11   3        337.94        329.19        17.99 o                         
  -4  12   3         28.92         23.93        12.22 o                         
  -3  12   3       1510.14       1478.72        59.34 o                         
  -2  12   3         84.67         71.08         6.23 o                         
  -1  12   3       2479.36       2452.91        50.46 o                         
   0  12   3        408.33        399.97        24.59 o                         
   1  12   3       4104.65       4061.03       103.26 o                         
   2  12   3         11.83         19.16        11.00 o                         
   3  12   3       1988.77       1875.10        72.25 o                         
   4  12   3         79.78         78.60        12.78 o                         
  -4  13   3        199.02        186.87        10.33 o                         
  -3  13   3       1049.78       1039.52        38.27 o                         
  -2  13   3        132.07        142.04         7.92 o                         
  -1  13   3       1745.78       1734.15        43.70 o                         
   0  13   3        435.14        473.95        28.48 o                         
   1  13   3        345.00        357.97        17.51 o                         
   2  13   3        587.68        612.00        28.73 o                         
   3  13   3        141.64        142.78         8.40 o                         
   4  13   3        244.50        245.61        25.29 o                         
  -3  14   3         31.41         31.04        13.07 o                         
  -2  14   3       1751.86       1778.27        48.86 o                         
  -1  14   3         60.94         71.95         7.05 o                         
   0  14   3        892.65        915.12        70.39 o                         
   1  14   3         84.47         85.28        11.45 o                         
   2  14   3       2266.03       2235.94        54.27 o                         
   3  14   3         63.83         69.46        10.89 o                         
  -3  15   3        404.50        417.66        22.04 o                         
  -2  15   3        158.28        173.36        11.45 o                         
  -1  15   3         10.52         10.80        17.05 o                         
   0  15   3        236.99        273.33        15.47 o                         
   1  15   3         49.92         45.92         7.76 o                         
   2  15   3         61.71         44.36        18.17 o                         
   3  15   3         16.64         -2.82        16.68 o                         
  -2  16   3       2144.48       2085.60        57.85 o                         
  -1  16   3         11.89         11.92        12.49 o                         
   0  16   3       1210.93       1267.69       102.86 o                         
   1  16   3         63.27         69.97        15.37 o                         
   2  16   3       2575.57       2655.18       132.66 o                         
  -1  17   3         72.53         83.01         7.25 o                         
   0  17   3         49.81         45.90        17.04 o                         
  -6   0   4        519.47        458.49        33.94 o                         
  -4   0   4       1809.01       1872.21        53.27 o                         
  -2   0   4       2981.53       2909.78        40.15 o                         
   0   0   4       1137.44        997.82        20.05 o                         
   2   0   4       7714.78       7726.77       120.55 o                         
   4   0   4       1154.07       1120.43        34.50 o                         
   6   0   4       2375.46       2399.41        60.97 o                         
  -6   1   4        105.56        113.27         7.19 o                         
  -5   1   4        458.78        482.93        21.98 o                         
  -4   1   4          9.03         16.43         5.96 o                         
  -3   1   4       1361.93       1330.43        36.35 o                         
  -2   1   4        386.56        390.91        11.60 o                         
  -1   1   4       3066.19       3150.57        26.30 o                         
   0   1   4       2798.02       3240.28        33.28 o                         
   1   1   4       3163.57       3196.49        86.85 o                         
   2   1   4        508.94        539.10        16.89 o                         
   3   1   4       1145.01       1075.31        19.72 o                         
   4   1   4        871.16        810.78        19.66 o                         
   5   1   4        684.89        669.87        20.82 o                         
   6   1   4          1.67         -9.04        17.06 o                         
  -6   2   4        332.22        360.74        14.46 o                         
  -5   2   4        135.98        150.26         7.68 o                         
  -4   2   4         78.04         73.61         4.57 o                         
  -3   2   4       1022.25       1005.88        19.68 o                         
  -2   2   4        714.46        725.99        14.63 o                         
  -1   2   4       5665.82       5816.49        93.26 o                         
   0   2   4        772.09        982.51        28.95 o                         
   1   2   4       4743.12       4780.17       101.66 o                         
   2   2   4        213.50        223.23         7.98 o                         
   3   2   4       2429.85       2288.19        28.76 o                         
   4   2   4        102.93        105.89         4.67 o                         
   5   2   4       1349.47       1304.11        32.41 o                         
   6   2   4         99.65        101.52         5.65 o                         
  -6   3   4        353.12        330.08        18.96 o                         
  -5   3   4       3325.03       3430.29       176.30 o                         
  -4   3   4        355.33        353.26        19.44 o                         
  -3   3   4       4234.00       4237.06       110.62 o                         
  -2   3   4       1378.83       1414.72        77.01 o                         
  -1   3   4       6870.96       6960.16       277.22 o                         
   0   3   4        127.38        179.71        17.15 o                         
   1   3   4       3698.87       3693.28       207.28 o                         
   2   3   4         22.61         27.58         4.24 o                         
   3   3   4       1300.36       1254.59        62.94 o                         
   4   3   4         27.05         30.71         9.64 o                         
   5   3   4        508.23        522.69        34.46 o                         
   6   3   4        381.31        384.42        19.75 o                         
  -6   4   4        275.65        257.13        14.88 o                         
  -5   4   4          4.37         -6.27        10.62 o                         
  -4   4   4         93.11         75.97         6.09 o                         
  -3   4   4        207.44        213.76        14.82 o                         
  -2   4   4       1018.46       1023.78        26.00 o                         
  -1   4   4        384.38        376.07        29.29 o                         
   0   4   4        147.52        149.87        21.60 o                         
   1   4   4         23.52         40.33         3.44 o                         
   2   4   4         15.56         17.77         8.15 o                         
   3   4   4        634.40        658.92        45.24 o                         
   4   4   4          8.73          8.19         8.67 o                         
   5   4   4         72.61         63.80         8.49 o                         
  -5   5   4        265.70        259.65        16.76 o                         
  -4   5   4        804.06        729.92        28.68 o                         
  -3   5   4        596.31        585.16        22.16 o                         
  -2   5   4        902.28        843.79        92.35 o                         
  -1   5   4        259.71        245.51        12.10 o                         
   0   5   4       5245.73       5287.09       399.56 o                         
   1   5   4         74.10         85.95         5.69 o                         
   2   5   4        799.42        747.17        23.48 o                         
   3   5   4         62.28         59.49         5.51 o                         
   4   5   4       2617.59       2525.92        99.62 o                         
   5   5   4         25.65         26.15        18.49 o                         
  -5   6   4        851.59        908.30        35.23 o                         
  -4   6   4       2292.74       2235.42        73.80 o                         
  -3   6   4       2599.98       2570.72        61.17 o                         
  -2   6   4       4732.30       4774.10       206.46 o                         
  -1   6   4       2873.59       2786.55       103.35 o                         
   0   6   4      10301.53      10374.96       523.03 o                         
   1   6   4       2117.64       2246.24       128.23 o                         
   2   6   4       4284.17       4568.67        82.03 o                         
   3   6   4       2147.15       2076.33       114.62 o                         
   4   6   4       6028.49       6106.03       370.72 o                         
   5   6   4       1361.16       1387.19       115.08 o                         
  -5   7   4        326.74        342.53        19.55 o                         
  -4   7   4       1086.60       1141.67        37.10 o                         
  -3   7   4        107.01        121.67         7.34 o                         
  -2   7   4        479.49        496.20        20.90 o                         
  -1   7   4        207.15        199.97        11.25 o                         
   0   7   4       2872.28       2943.50       161.37 o                         
   1   7   4        523.74        538.51        51.06 o                         
   2   7   4         15.13         18.45         8.01 o                         
   3   7   4          8.90         18.90         8.52 o                         
   4   7   4        290.81        282.85        15.48 o                         
   5   7   4         85.27         83.59        20.86 o                         
  -5   8   4        135.94        142.28         8.85 o                         
  -4   8   4       2028.03       1990.18        92.73 o                         
  -3   8   4          1.99          5.66         4.72 o                         
  -2   8   4       1818.98       1789.33        90.23 o                         
  -1   8   4        434.06        420.13        19.58 o                         
   0   8   4       4749.03       4801.44       169.21 o                         
   1   8   4         23.13         26.56        14.34 o                         
   2   8   4       1706.14       1724.16       109.17 o                         
   3   8   4          6.34          9.59         5.61 o                         
   4   8   4       2107.71       2209.48       207.38 o                         
   5   8   4         12.84          3.65        26.76 o                         
  -5   9   4        716.41        739.54        70.89 o                         
  -4   9   4       1925.67       1942.10        48.71 o                         
  -3   9   4       2947.72       2770.11        53.54 o                         
  -2   9   4       1769.69       1737.39       106.38 o                         
  -1   9   4       1962.98       1886.55        39.53 o                         
   0   9   4       3797.94       3968.64        73.65 o                         
   1   9   4       2677.15       2675.27       103.97 o                         
   2   9   4       1405.75       1302.34        35.96 o                         
   3   9   4       1458.42       1505.34        64.91 o                         
   4   9   4        843.60        810.95        40.90 o                         
   5   9   4        435.85        462.24        27.20 o                         
  -5  10   4         77.67         82.31        12.73 o                         
  -4  10   4        955.11        951.74        37.16 o                         
  -3  10   4       2269.78       2176.94        49.05 o                         
  -2  10   4       4994.54       4867.45       317.42 o                         
  -1  10   4        757.52        811.93        27.23 o                         
   0  10   4       5478.66       5533.33       204.06 o                         
   1  10   4       4974.63       4886.82       208.76 o                         
   2  10   4       5025.51       5081.20       335.77 o                         
   3  10   4       1309.27       1329.71        38.91 o                         
   4  10   4       2774.27       2894.70       209.87 o                         
  -4  11   4       1878.30       1926.08        51.76 o                         
  -3  11   4       1925.77       1945.54        48.16 o                         
  -2  11   4       2455.16       2378.50        66.10 o                         
  -1  11   4       2013.90       2026.24        90.47 o                         
   0  11   4       2113.33       2158.16        45.66 o                         
   1  11   4       2551.18       2492.82        49.89 o                         
   2  11   4       1311.52       1202.80        60.00 o                         
   3  11   4        785.01        765.64        57.22 o                         
   4  11   4        168.66        166.38        16.38 o                         
  -4  12   4         40.36         31.60        16.45 o                         
  -3  12   4         23.36         36.82        14.09 o                         
  -2  12   4         10.11         29.16         9.70 o                         
  -1  12   4         18.98         12.61        10.91 o                         
   0  12   4         10.32         19.74        13.77 o                         
   1  12   4          1.43        -16.11        16.11 o                         
   2  12   4         44.06         40.79        11.89 o                         
   3  12   4         18.63         13.32        10.76 o                         
  -3  13   4        366.57        379.50        21.20 o                         
  -2  13   4        571.08        577.29        28.42 o                         
  -1  13   4        319.93        310.96        16.11 o                         
   0  13   4        507.52        535.29        26.74 o                         
   1  13   4         48.41         40.41        13.85 o                         
   2  13   4        386.55        431.28        23.04 o                         
   3  13   4        357.84        340.40        26.87 o                         
  -3  14   4       2098.82       2232.06       133.44 o                         
  -2  14   4        726.17        739.45        34.13 o                         
  -1  14   4       4215.88       4246.76       232.24 o                         
   0  14   4        875.35        878.26        33.60 o                         
   1  14   4       3748.60       3817.40        96.89 o                         
   2  14   4       1257.07       1237.18        42.08 o                         
   3  14   4       3419.23       3419.61       292.48 o                         
  -2  15   4          0.22         -2.86        30.00 o                         
  -1  15   4        590.17        538.15        65.31 o                         
   0  15   4         42.62         33.00        12.98 o                         
   1  15   4        280.72        289.03        13.87 o                         
   2  15   4         39.21         40.90         9.15 o                         
  -1  16   4        226.45        225.85        24.41 o                         
   0  16   4        552.55        562.45        30.83 o                         
   1  16   4         22.92          8.29        14.36 o                         
  -5   0   5        961.37        935.24        83.58 o                         
  -3   0   5       2992.65       2962.43       101.95 o                         
  -1   0   5       3155.67       3328.17       105.35 o                         
   1   0   5       1194.81       1349.91        27.66 o                         
   3   0   5        894.22        820.37        28.48 o                         
   5   0   5         71.16         72.37        12.34 o                         
  -6   1   5       1745.69       1835.35        39.71 o                         
  -5   1   5        445.72        467.61        16.61 o                         
  -4   1   5       1852.98       1896.93        47.14 o                         
  -3   1   5         10.87         14.50         4.76 o                         
  -2   1   5       8034.49       8088.08       128.80 o                         
  -1   1   5       2874.79       3055.03        28.70 o                         
   0   1   5       1793.08       1620.25        20.45 o                         
   1   1   5        495.46        561.28        12.80 o                         
   2   1   5       4722.40       4694.05        75.61 o                         
   3   1   5       1114.38       1059.72        21.01 o                         
   4   1   5        938.07        925.55        22.47 o                         
   5   1   5         89.04         82.78         4.89 o                         
  -5   2   5        879.76        912.07        25.08 o                         
  -4   2   5       4939.30       4982.43       109.57 o                         
  -3   2   5        871.54        871.78        19.46 o                         
  -2   2   5       8090.66       8194.37       153.29 o                         
  -1   2   5       4173.71       4206.84        50.85 o                         
   0   2   5      10474.59      10720.54       151.28 o                         
   1   2   5       3986.60       4095.85        59.24 o                         
   2   2   5      12405.80      12293.33       237.54 o                         
   3   2   5       2424.96       2389.06        31.27 o                         
   4   2   5       3633.38       3698.82        77.62 o                         
   5   2   5       1268.54       1334.45        29.64 o                         
  -5   3   5        543.90        539.79        26.83 o                         
  -4   3   5       3675.59       3738.10       169.45 o                         
  -3   3   5        188.20        192.71        17.45 o                         
  -2   3   5       8459.26       8345.32       295.12 o                         
  -1   3   5       2776.57       2692.40       105.54 o                         
   0   3   5       5412.74       5175.17       223.14 o                         
   1   3   5         50.05         71.57        22.11 o                         
   2   3   5       5004.79       4929.89        92.44 o                         
   3   3   5        683.31        675.28        47.30 o                         
   4   3   5       1975.74       2011.97        45.66 o                         
   5   3   5         15.64         27.75         7.62 o                         
  -5   4   5         56.14         66.12         6.26 o                         
  -4   4   5        141.91        126.57         7.81 o                         
  -3   4   5          8.05         12.35         8.09 o                         
  -2   4   5       1556.70       1559.58       114.95 o                         
  -1   4   5        204.36        191.07        23.24 o                         
   0   4   5       3679.66       3750.29       176.08 o                         
   1   4   5         23.95         14.76         8.51 o                         
   2   4   5       1120.88       1118.29        29.01 o                         
   3   4   5        324.56        295.68        14.68 o                         
   4   4   5       2195.75       2160.59       129.88 o                         
   5   4   5        202.05        187.80        11.33 o                         
  -5   5   5       1618.58       1717.38        48.94 o                         
  -4   5   5       1300.51       1362.26        39.48 o                         
  -3   5   5       3881.28       3782.63       329.05 o                         
  -2   5   5        493.04        459.79        19.76 o                         
  -1   5   5       1642.71       1525.47        69.45 o                         
   0   5   5       1016.30       1028.80        25.70 o                         
   1   5   5       3622.17       3488.09       212.72 o                         
   2   5   5         96.36        114.21         6.26 o                         
   3   5   5        131.17        135.95        18.59 o                         
   4   5   5          1.53          0.31        11.76 o                         
   5   5   5        258.07        263.30        14.56 o                         
  -5   6   5        289.04        272.94        15.34 o                         
  -4   6   5       1353.62       1263.33        38.66 o                         
  -3   6   5       1135.30       1114.13        33.49 o                         
  -2   6   5       3219.05       3115.16       269.01 o                         
  -1   6   5       2788.38       2795.81       122.85 o                         
   0   6   5       5002.52       5183.96       264.94 o                         
   1   6   5       2027.92       1989.16        43.15 o                         
   2   6   5       1841.65       1780.31        53.10 o                         
   3   6   5       2767.20       2685.02       103.91 o                         
   4   6   5       2126.92       2158.47       178.01 o                         
   5   6   5        523.51        541.58        71.02 o                         
  -5   7   5         30.20         25.94        12.53 o                         
  -4   7   5        116.65        132.43        19.04 o                         
  -3   7   5       1588.53       1464.23        85.39 o                         
  -2   7   5        227.42        214.05        17.61 o                         
  -1   7   5       1086.69       1038.36        83.47 o                         
   0   7   5        745.16        847.09        54.89 o                         
   1   7   5       2689.53       2653.81       181.94 o                         
   2   7   5        146.59        144.22        12.34 o                         
   3   7   5       1866.47       1771.86        59.84 o                         
   4   7   5        197.81        197.09        12.05 o                         
   5   7   5        766.28        762.40        67.55 o                         
  -5   8   5        847.76        885.00        36.90 o                         
  -4   8   5         78.57         50.97         9.12 o                         
  -3   8   5        591.02        575.57        34.83 o                         
  -2   8   5          8.09         13.47         9.17 o                         
  -1   8   5       2690.73       2606.73        53.61 o                         
   0   8   5         51.42         48.36         8.93 o                         
   1   8   5        772.06        692.98        60.61 o                         
   2   8   5        113.18        118.96         6.80 o                         
   3   8   5        443.00        450.71        41.46 o                         
   4   8   5        541.34        569.84        60.18 o                         
   5   8   5        198.90        229.29        20.06 o                         
  -5   9   5        390.81        450.41        23.20 o                         
  -4   9   5       1608.79       1674.70        56.73 o                         
  -3   9   5        205.02        198.41        12.77 o                         
  -2   9   5        605.94        616.03        35.32 o                         
  -1   9   5        712.35        677.44        25.64 o                         
   0   9   5       2444.02       2437.24       146.53 o                         
   1   9   5        321.42        319.34        20.83 o                         
   2   9   5        344.92        352.27        16.67 o                         
   3   9   5        330.81        334.61        22.34 o                         
   4   9   5        354.01        347.58        28.38 o                         
  -4  10   5        459.99        418.60        19.59 o                         
  -3  10   5        165.83        180.55        10.35 o                         
  -2  10   5        717.63        716.08        28.24 o                         
  -1  10   5          2.96         -2.26        12.67 o                         
   0  10   5        932.72        919.39        30.20 o                         
   1  10   5        222.43        232.41        17.64 o                         
   2  10   5       1354.81       1358.05        63.42 o                         
   3  10   5          6.75          3.31        12.36 o                         
   4  10   5        367.27        369.00        20.22 o                         
  -4  11   5        872.21        882.65        37.65 o                         
  -3  11   5       1780.12       1746.71        46.98 o                         
  -2  11   5       1261.97       1224.00       101.05 o                         
  -1  11   5       2173.56       2114.14        47.67 o                         
   0  11   5       1965.00       1901.34        54.90 o                         
   1  11   5       1001.76       1025.41        46.94 o                         
   2  11   5        978.97        990.52        62.63 o                         
   3  11   5       1528.66       1525.74        45.01 o                         
   4  11   5       1211.42       1156.10        58.29 o                         
  -4  12   5        415.30        369.33        35.77 o                         
  -3  12   5        439.41        473.83        23.98 o                         
  -2  12   5        508.27        508.29        55.62 o                         
  -1  12   5        317.68        324.72        34.32 o                         
   0  12   5        459.88        488.00        54.64 o                         
   1  12   5       1476.67       1523.82        58.05 o                         
   2  12   5        739.16        796.28        32.27 o                         
   3  12   5        736.34        785.45        33.70 o                         
  -3  13   5        111.39        114.71        22.40 o                         
  -2  13   5         69.28         52.26        15.99 o                         
  -1  13   5         50.45         48.56         7.22 o                         
   0  13   5         29.15         26.72        12.41 o                         
   1  13   5          3.32         16.49        11.18 o                         
   2  13   5        418.91        387.28        35.82 o                         
   3  13   5        148.19        133.34         8.39 o                         
  -2  14   5          2.65         22.80        12.90 o                         
  -1  14   5         17.08         14.35        12.36 o                         
   0  14   5         10.65         14.26        10.42 o                         
   1  14   5        267.69        255.63        16.59 o                         
   2  14   5          3.71         -2.32        20.68 o                         
  -2  15   5       1763.09       1713.43        52.80 o                         
  -1  15   5        258.09        298.76        18.76 o                         
   0  15   5       1027.77       1068.75       100.32 o                         
   1  15   5          4.39         -0.16        10.61 o                         
   2  15   5       1597.01       1513.80        61.42 o                         
   0  16   5        123.67        149.50         9.21 o                         
  -4   0   6        187.24        172.97        11.91 o                         
  -2   0   6        527.26        478.30        22.63 o                         
   0   0   6       2123.10       2200.21        37.79 o                         
   2   0   6       4456.31       4314.85        60.23 o                         
   4   0   6       2785.26       2671.78        53.51 o                         
  -5   1   6        324.53        342.14        17.06 o                         
  -4   1   6       1972.12       1973.35        33.68 o                         
  -3   1   6        449.49        478.22        18.03 o                         
  -2   1   6       8563.74       8651.15        73.50 o                         
  -1   1   6       1104.47       1088.09        28.77 o                         
   0   1   6       4242.14       4229.00        36.44 o                         
   1   1   6       1101.45       1066.86        18.97 o                         
   2   1   6       5342.36       5345.80        79.46 o                         
   3   1   6        742.03        729.63        18.77 o                         
   4   1   6       2100.35       2142.89        34.24 o                         
   5   1   6        266.94        278.34        12.85 o                         
  -5   2   6         16.43          4.77         8.82 o                         
  -4   2   6       1605.12       1648.51        32.05 o                         
  -3   2   6          9.05         17.99         6.36 o                         
  -2   2   6       4530.49       4582.50        51.10 o                         
  -1   2   6         32.16         37.69         3.61 o                         
   0   2   6       1947.49       1946.45        60.48 o                         
   1   2   6          5.56          8.37         5.14 o                         
   2   2   6       4278.36       4153.59        40.69 o                         
   3   2   6        168.74        153.20         7.80 o                         
   4   2   6        132.13        134.05         7.29 o                         
   5   2   6         41.53         49.43         5.11 o                         
  -5   3   6       1517.60       1603.27        52.48 o                         
  -4   3   6        387.56        391.54        18.65 o                         
  -3   3   6       1203.54       1207.88        50.61 o                         
  -2   3   6        195.41        192.07        12.18 o                         
  -1   3   6       1958.17       1882.26        53.87 o                         
   0   3   6       2378.88       2437.86        40.63 o                         
   1   3   6       1454.29       1438.10        33.35 o                         
   2   3   6       1602.26       1572.46        35.79 o                         
   3   3   6        447.96        442.37        32.26 o                         
   4   3   6        842.20        838.69        49.64 o                         
   5   3   6        215.71        216.41        11.20 o                         
  -5   4   6        683.34        719.70        33.62 o                         
  -4   4   6         73.53         71.23        15.56 o                         
  -3   4   6       1563.45       1497.83        51.18 o                         
  -2   4   6        651.81        622.33        44.22 o                         
  -1   4   6       2526.23       2495.63        78.76 o                         
   0   4   6          8.29         -0.32         8.00 o                         
   1   4   6       3172.04       3211.29       136.57 o                         
   2   4   6       1974.46       1933.88        40.25 o                         
   3   4   6       2411.58       2428.63        86.99 o                         
   4   4   6         11.43          8.78        11.00 o                         
   5   4   6       1727.80       1857.21        50.66 o                         
  -5   5   6         94.06        102.52        13.82 o                         
  -4   5   6       1206.48       1217.85        73.14 o                         
  -3   5   6        652.20        617.14        26.18 o                         
  -2   5   6       1038.84       1013.22        94.78 o                         
  -1   5   6        440.84        461.84        72.46 o                         
   0   5   6       4206.19       4280.32       126.34 o                         
   1   5   6       1599.78       1591.87        35.61 o                         
   2   5   6       1917.15       1984.90        41.57 o                         
   3   5   6        458.51        447.33        24.87 o                         
   4   5   6       2136.77       2055.57        49.74 o                         
   5   5   6        193.01        194.38        11.49 o                         
  -5   6   6        103.42        100.26        30.34 o                         
  -4   6   6        371.06        342.79        18.33 o                         
  -3   6   6          3.36         10.20         8.71 o                         
  -2   6   6        337.89        346.55        50.22 o                         
  -1   6   6       1135.02       1104.13        30.94 o                         
   0   6   6        135.62        128.95        10.82 o                         
   1   6   6        104.25        108.08         6.19 o                         
   2   6   6        117.46        116.81        31.68 o                         
   3   6   6        805.31        761.19        29.10 o                         
   4   6   6          7.34          5.58        11.44 o                         
   5   6   6        257.07        274.22        14.72 o                         
  -5   7   6        227.95        208.11        17.65 o                         
  -4   7   6       6935.63       6744.66       203.09 o                         
  -3   7   6       1299.94       1260.88        61.76 o                         
  -2   7   6       6376.74       6380.81       206.62 o                         
  -1   7   6        541.65        527.34        26.23 o                         
   0   7   6      11904.00      12058.71       418.12 o                         
   1   7   6       1916.35       1852.16       128.24 o                         
   2   7   6       5727.88       5709.37       271.88 o                         
   3   7   6        314.25        281.33        16.32 o                         
   4   7   6       2554.66       2614.86       109.77 o                         
  -4   8   6          0.24        -12.25        12.25 o                         
  -3   8   6         19.89         12.29         9.86 o                         
  -2   8   6        127.76        113.35         8.03 o                         
  -1   8   6        770.69        788.02        43.55 o                         
   0   8   6        324.24        323.46        38.66 o                         
   1   8   6        420.98        395.77        33.94 o                         
   2   8   6        959.91        911.58        58.08 o                         
   3   8   6       1647.99       1626.24       114.65 o                         
   4   8   6        234.46        218.17        23.72 o                         
  -4   9   6         29.07         16.75        15.67 o                         
  -3   9   6        740.05        689.56        31.07 o                         
  -2   9   6         20.15         11.63        11.14 o                         
  -1   9   6        320.74        326.04        15.68 o                         
   0   9   6         13.11         22.59        16.91 o                         
   1   9   6        289.27        304.58        15.90 o                         
   2   9   6         53.61         42.81        11.04 o                         
   3   9   6        473.06        450.24        22.82 o                         
   4   9   6         58.87         61.26         8.59 o                         
  -4  10   6        855.87        849.71        36.94 o                         
  -3  10   6        448.24        466.07        30.30 o                         
  -2  10   6       1691.42       1590.49        59.63 o                         
  -1  10   6        682.20        692.21        28.63 o                         
   0  10   6       2876.18       2755.84       136.27 o                         
   1  10   6        590.10        588.24        26.49 o                         
   2  10   6        914.33        893.74        37.25 o                         
   3  10   6       1032.65       1017.53        41.92 o                         
   4  10   6       1156.24       1208.43       101.15 o                         
  -3  11   6        834.30        830.30        39.73 o                         
  -2  11   6        846.16        839.38        67.93 o                         
  -1  11   6        268.23        257.93        14.94 o                         
   0  11   6        278.17        283.55        16.42 o                         
   1  11   6        472.70        457.18        23.24 o                         
   2  11   6        561.09        593.15        28.43 o                         
   3  11   6        107.44        103.39         7.80 o                         
  -3  12   6          6.08         14.79        11.96 o                         
  -2  12   6        297.42        292.29        16.38 o                         
  -1  12   6        756.94        741.46        63.91 o                         
   0  12   6        260.18        267.40        14.74 o                         
   1  12   6          7.80         14.70        11.44 o                         
   2  12   6        484.69        466.11        27.40 o                         
   3  12   6        162.14        153.63         8.69 o                         
  -3  13   6       1217.96       1202.19        43.07 o                         
  -2  13   6         99.19         79.34        15.19 o                         
  -1  13   6       3201.99       3071.14        66.20 o                         
   0  13   6         13.62         15.63        17.21 o                         
   1  13   6       1183.30       1159.16        40.99 o                         
   2  13   6        129.43        126.47         8.42 o                         
  -2  14   6        218.25        200.86        10.97 o                         
  -1  14   6         11.82         18.25        13.25 o                         
   0  14   6        155.18        153.51        13.03 o                         
   1  14   6        232.59        216.91        11.21 o                         
   2  14   6        311.37        334.26        64.14 o                         
  -1  15   6       2904.23       2850.92       161.31 o                         
   0  15   6        369.36        371.97        21.14 o                         
  -5   0   7         30.72         22.71        15.00 o                         
  -3   0   7       1694.70       1660.53        41.13 o                         
  -1   0   7        743.21        821.87        26.99 o                         
   1   0   7       5760.28       5655.64       100.23 o                         
   3   0   7       1451.83       1436.50        38.69 o                         
   5   0   7       2177.67       2142.24        56.94 o                         
  -5   1   7        783.82        781.63        29.65 o                         
  -4   1   7        818.60        833.83        23.43 o                         
  -3   1   7       1115.93       1089.74        23.69 o                         
  -2   1   7       3227.30       3197.70        57.91 o                         
  -1   1   7       1250.61       1201.48        22.13 o                         
   0   1   7       1651.37       1606.08        29.86 o                         
   1   1   7       2654.99       2647.70        32.21 o                         
   2   1   7       1249.09       1223.25        24.11 o                         
   3   1   7        499.72        499.80        16.92 o                         
   4   1   7        876.11        880.72        36.96 o                         
   5   1   7        650.65        679.05        23.67 o                         
  -5   2   7        110.50        105.61         9.86 o                         
  -4   2   7        386.31        398.37        15.93 o                         
  -3   2   7       2083.49       2069.04        32.67 o                         
  -2   2   7        219.97        225.21         8.91 o                         
  -1   2   7       1437.35       1521.12        29.03 o                         
   0   2   7       1423.84       1431.19        41.78 o                         
   1   2   7       5062.81       5037.31        51.76 o                         
   2   2   7          7.05          4.84        10.92 o                         
   3   2   7       2195.11       2169.22        38.05 o                         
   4   2   7        163.97        172.14         9.48 o                         
   5   2   7       1610.35       1597.29        35.07 o                         
  -5   3   7        616.62        658.42        33.88 o                         
  -4   3   7        370.65        342.78        19.23 o                         
  -3   3   7        985.23        917.11        62.33 o                         
  -2   3   7        654.22        675.51        25.94 o                         
  -1   3   7        733.61        720.61        25.72 o                         
   0   3   7       1025.81       1075.84        29.45 o                         
   1   3   7        722.20        671.59        24.41 o                         
   2   3   7        590.12        557.37        25.00 o                         
   3   3   7         21.51         25.00        10.30 o                         
   4   3   7        955.79        903.48        35.02 o                         
   5   3   7         88.95        121.44         8.84 o                         
  -5   4   7        348.06        377.52        21.60 o                         
  -4   4   7         36.45         26.93        11.96 o                         
  -3   4   7          1.33        -16.77        16.77 o                         
  -2   4   7        169.24        173.52        10.24 o                         
  -1   4   7       1541.16       1466.65        48.96 o                         
   0   4   7        117.60        109.41         6.40 o                         
   1   4   7        251.72        285.93        16.95 o                         
   2   4   7        288.54        300.83        22.45 o                         
   3   4   7        649.63        687.38        60.60 o                         
   4   4   7         17.31         30.28        11.44 o                         
  -5   5   7       2396.23       2409.44        60.84 o                         
  -4   5   7          4.36          4.82        17.03 o                         
  -3   5   7       4485.78       4341.98        73.79 o                         
  -2   5   7        769.09        717.67        27.27 o                         
  -1   5   7       4888.81       4677.82        64.58 o                         
   0   5   7         70.61         64.96         5.24 o                         
   1   5   7       3811.92       3846.55       202.69 o                         
   2   5   7        125.23        123.81         7.26 o                         
   3   5   7       1966.94       1926.07        46.96 o                         
   4   5   7         22.24         33.20        14.68 o                         
  -4   6   7        241.75        227.96        10.87 o                         
  -3   6   7         86.67         93.61        10.42 o                         
  -2   6   7        140.93        137.37        10.22 o                         
  -1   6   7        415.50        395.37        21.27 o                         
   0   6   7        620.49        608.23        31.45 o                         
   1   6   7         15.28         27.62         9.29 o                         
   2   6   7         49.31         74.36        14.15 o                         
   3   6   7        682.41        689.85        42.91 o                         
   4   6   7        119.04        118.60         7.84 o                         
  -4   7   7        391.43        395.82        24.79 o                         
  -3   7   7       1644.65       1605.64        99.29 o                         
  -2   7   7        469.11        438.73        53.11 o                         
  -1   7   7       3420.01       3337.45       115.65 o                         
   0   7   7        832.22        893.34        88.60 o                         
   1   7   7       1641.40       1571.38       107.82 o                         
   2   7   7        646.99        667.65        28.57 o                         
   3   7   7       2422.79       2548.48        80.97 o                         
   4   7   7        154.32        153.47         9.68 o                         
  -4   8   7        246.28        264.52        24.55 o                         
  -3   8   7        101.85        110.30         9.91 o                         
  -2   8   7        690.98        702.49        37.58 o                         
  -1   8   7        209.84        210.76        21.26 o                         
   0   8   7       2094.96       2095.03        72.33 o                         
   1   8   7        218.02        232.14        18.26 o                         
   2   8   7       1545.67       1520.16        42.58 o                         
   3   8   7        583.74        604.30        30.92 o                         
   4   8   7       1694.70       1789.60        95.16 o                         
  -4   9   7       1575.77       1550.70       127.61 o                         
  -3   9   7          6.21          6.51        10.25 o                         
  -2   9   7       2336.37       2240.86       140.85 o                         
  -1   9   7          5.00          2.03        10.13 o                         
   0   9   7       2185.87       2216.07        75.57 o                         
   1   9   7        154.29        159.61        16.08 o                         
   2   9   7       2677.23       2531.47       210.81 o                         
   3   9   7          0.79         11.53        15.86 o                         
  -3  10   7       1810.65       1761.04        49.75 o                         
  -2  10   7        450.17        404.92        30.64 o                         
  -1  10   7       5033.24       5046.67       185.03 o                         
   0  10   7        990.44        943.76        67.94 o                         
   1  10   7       3862.05       3846.38        68.21 o                         
   2  10   7        113.83        116.99         7.58 o                         
   3  10   7       2719.87       2623.53       107.45 o                         
  -3  11   7        406.52        406.18        27.98 o                         
  -2  11   7        399.43        440.00        26.13 o                         
  -1  11   7       1064.61       1143.28        44.38 o                         
   0  11   7        181.48        207.24        11.33 o                         
   1  11   7        547.11        548.78        39.38 o                         
   2  11   7        378.83        367.66        20.93 o                         
   3  11   7       1047.32       1010.85        40.59 o                         
  -2  12   7        424.15        416.44        22.26 o                         
  -1  12   7        444.77        441.23        21.09 o                         
   0  12   7       1409.95       1341.34        42.92 o                         
   1  12   7        848.26        895.02        35.65 o                         
   2  12   7        612.30        654.03        70.34 o                         
  -2  13   7        819.42        766.77        36.14 o                         
  -1  13   7        614.09        626.18        32.38 o                         
   0  13   7        955.08        899.57        70.74 o                         
   1  13   7        790.40        725.98        55.25 o                         
   2  13   7        789.94        786.60        62.86 o                         
   0  14   7         17.33         17.60        12.95 o                         
  -4   0   8        174.25        167.13         9.77 o                         
  -2   0   8       2337.01       2284.62        50.55 o                         
   0   0   8       1286.39       1268.28        39.07 o                         
   2   0   8       4043.26       3937.78        88.73 o                         
   4   0   8       1285.72       1266.80        42.73 o                         
  -4   1   8        892.57        921.11        32.07 o                         
  -3   1   8        204.56        205.47         7.68 o                         
  -2   1   8       2270.39       2266.11        34.58 o                         
  -1   1   8        201.01        213.91         8.02 o                         
   0   1   8       2872.35       2866.28        35.93 o                         
   1   1   8        316.96        313.33        17.71 o                         
   2   1   8        754.46        780.61        21.23 o                         
   3   1   8        322.95        327.87        15.98 o                         
   4   1   8       1114.40       1126.19        29.71 o                         
  -4   2   8        357.14        354.09        25.81 o                         
  -3   2   8        983.75        946.51        29.50 o                         
  -2   2   8        840.23        849.50        24.40 o                         
  -1   2   8       1245.99       1205.38        35.24 o                         
   0   2   8        232.56        239.10         9.13 o                         
   1   2   8        544.21        562.62        20.85 o                         
   2   2   8        553.73        549.78        18.58 o                         
   3   2   8        475.19        444.45        19.51 o                         
   4   2   8        112.57        108.84        10.51 o                         
  -4   3   8         41.80         43.97        12.31 o                         
  -3   3   8       5234.96       5195.74       215.88 o                         
  -2   3   8        765.34        761.42        35.20 o                         
  -1   3   8       5030.25       5230.41       290.10 o                         
   0   3   8        229.23        225.07        12.81 o                         
   1   3   8       8096.34       8034.66       337.97 o                         
   2   3   8        329.88        280.00        27.18 o                         
   3   3   8       3905.58       3856.74        68.05 o                         
   4   3   8        281.52        304.79        33.07 o                         
  -4   4   8          8.68         -0.21        12.75 o                         
  -3   4   8         23.98          2.62        13.94 o                         
  -2   4   8         86.80         81.19         8.32 o                         
  -1   4   8         36.38         47.72         5.26 o                         
   0   4   8         75.13         75.71        21.18 o                         
   1   4   8        108.32        122.29         7.07 o                         
   2   4   8        105.98        114.16         7.05 o                         
   3   4   8        424.64        416.62        42.49 o                         
   4   4   8         24.46          3.85        21.50 o                         
  -4   5   8         65.83         73.31        18.83 o                         
  -3   5   8       2558.66       2540.43        69.00 o                         
  -2   5   8        147.13        135.50        15.28 o                         
  -1   5   8       3135.76       3142.49        56.93 o                         
   0   5   8        302.14        313.67        15.90 o                         
   1   5   8       5431.88       5549.61       190.76 o                         
   2   5   8        589.12        607.85        27.58 o                         
   3   5   8       2809.12       2808.41       180.70 o                         
   4   5   8        213.64        202.40        10.83 o                         
  -4   6   8        270.04        257.39        41.22 o                         
  -3   6   8          1.21          0.00        11.73 o                         
  -2   6   8        703.12        651.80        29.72 o                         
  -1   6   8        423.85        415.54        20.24 o                         
   0   6   8         40.19         36.37        11.31 o                         
   1   6   8        346.43        353.50        17.00 o                         
   2   6   8        226.33        211.32        11.95 o                         
   3   6   8         78.83         78.51         7.28 o                         
   4   6   8          8.97         12.35        11.30 o                         
  -4   7   8        759.67        696.20        34.47 o                         
  -3   7   8         84.88         89.17         7.11 o                         
  -2   7   8        526.93        529.32        37.25 o                         
  -1   7   8        334.95        331.41        16.84 o                         
   0   7   8        230.60        212.52        12.69 o                         
   1   7   8        110.05        116.25         8.46 o                         
   2   7   8        354.00        351.96        33.13 o                         
   3   7   8        184.60        186.84        18.49 o                         
  -3   8   8         11.92         25.39        16.06 o                         
  -2   8   8        310.91        278.77        14.92 o                         
  -1   8   8         62.13         67.15         6.34 o                         
   0   8   8        358.70        385.73        22.56 o                         
   1   8   8         41.14         45.72         7.64 o                         
   2   8   8        736.86        755.06        33.09 o                         
   3   8   8         91.38         95.38         7.70 o                         
  -3   9   8        392.22        423.31        23.41 o                         
  -2   9   8         31.19         34.12        12.14 o                         
  -1   9   8       2689.52       2596.91       110.73 o                         
   0   9   8         94.73         86.27         7.06 o                         
   1   9   8        424.17        498.33        52.40 o                         
   2   9   8         32.54         33.11        12.36 o                         
   3   9   8       1801.58       1800.27        52.03 o                         
  -3  10   8          5.60         -1.34        13.01 o                         
  -2  10   8         96.29         86.72        11.13 o                         
  -1  10   8         19.83          2.48        19.37 o                         
   0  10   8         57.98         62.89         6.54 o                         
   1  10   8         37.38         43.10        12.07 o                         
   2  10   8          6.19         21.65        25.68 o                         
  -2  11   8        777.26        742.62        34.27 o                         
  -1  11   8       1148.92       1154.79        41.22 o                         
   0  11   8        800.30        807.60        34.04 o                         
   1  11   8        160.51        171.10         9.28 o                         
   2  11   8       1010.98        971.40        39.54 o                         
  -1  12   8         65.26         77.61        22.14 o                         
   0  12   8         92.25         67.23        24.84 o                         
   1  12   8        161.75        148.59         9.20 o                         
  -3   0   9       1748.05       1777.54        48.70 o                         
  -1   0   9       1230.38       1301.66        38.80 o                         
   1   0   9       2023.14       2128.86        48.76 o                         
   3   0   9        655.04        635.21        31.75 o                         
  -4   1   9          1.85         -9.59         9.59 o                         
  -3   1   9       1874.22       1927.23        43.05 o                         
  -2   1   9         40.56         43.75         5.88 o                         
  -1   1   9        634.82        650.02        20.12 o                         
   0   1   9         56.64         47.83         4.98 o                         
   1   1   9       1957.11       1988.33        33.36 o                         
   2   1   9         18.90         16.94         8.09 o                         
   3   1   9        946.53        958.11        26.32 o                         
   4   1   9         63.24         65.67         6.49 o                         
  -4   2   9        175.50        169.95         6.82 o                         
  -3   2   9        165.34        167.42         7.58 o                         
  -2   2   9         36.86         31.47         9.30 o                         
  -1   2   9         17.39         35.23         8.07 o                         
   0   2   9        136.66        123.40         5.79 o                         
   1   2   9        110.73        110.90         4.88 o                         
   2   2   9        206.95        213.81         9.01 o                         
   3   2   9         78.93         80.09         4.89 o                         
  -4   3   9        123.65        119.07         8.49 o                         
  -3   3   9         38.32         17.75        14.43 o                         
  -2   3   9        392.95        386.54        16.13 o                         
  -1   3   9       1229.99       1214.72        36.88 o                         
   0   3   9        795.64        713.06        29.43 o                         
   1   3   9        511.08        522.06        25.66 o                         
   2   3   9        648.92        633.86        29.15 o                         
   3   3   9       1402.46       1415.78        83.36 o                         
  -3   4   9         22.38         46.68        16.50 o                         
  -2   4   9         22.93         12.98        19.21 o                         
  -1   4   9          0.30         -6.12        13.45 o                         
   0   4   9        124.81        107.20         6.94 o                         
   1   4   9        505.25        491.16        24.91 o                         
   2   4   9         10.88         19.76        15.68 o                         
   3   4   9          0.08        -16.37        16.37 o                         
  -3   5   9       1047.49       1044.96        60.04 o                         
  -2   5   9        846.56        885.97        50.21 o                         
  -1   5   9       1810.20       1866.94        53.39 o                         
   0   5   9        903.35        947.21        34.03 o                         
   1   5   9       1124.36       1133.74        38.33 o                         
   2   5   9       1700.54       1676.96        50.38 o                         
   3   5   9        741.44        665.01        65.46 o                         
  -3   6   9        615.63        654.63        31.95 o                         
  -2   6   9        433.76        425.37        20.46 o                         
  -1   6   9        802.63        820.93        44.12 o                         
   0   6   9        615.79        596.73        28.01 o                         
   1   6   9        180.87        184.44        10.61 o                         
   2   6   9        778.22        707.66        31.79 o                         
   3   6   9        309.93        290.84        14.99 o                         
  -3   7   9         55.10         68.43        14.95 o                         
  -2   7   9       1349.44       1329.36        44.58 o                         
  -1   7   9        220.27        213.86        12.23 o                         
   0   7   9       1669.04       1721.96        46.79 o                         
   1   7   9          6.55         13.77        10.09 o                         
   2   7   9       1463.32       1534.04        47.23 o                         
   3   7   9        118.30        142.01        10.44 o                         
  -3   8   9        469.75        490.64        48.88 o                         
  -2   8   9          5.49         -8.75        15.79 o                         
  -1   8   9        977.24        969.64        38.02 o                         
   0   8   9        535.47        525.70        28.61 o                         
   1   8   9        715.69        696.61        32.41 o                         
   2   8   9        102.08        111.67         7.94 o                         
  -2   9   9       2407.16       2291.11        59.07 o                         
  -1   9   9        637.82        685.66        38.20 o                         
   0   9   9       2309.66       2334.19        57.35 o                         
   1   9   9         82.61         76.15        17.37 o                         
   2   9   9       2626.14       2762.66        64.43 o                         
  -1  10   9        307.73        316.98        41.04 o                         
   0  10   9         27.83         11.61        11.12 o                         
   1  10   9        398.95        393.22        21.63 o                         
   0  11   9         40.90         47.37         8.62 o                         
  -2   0  10        363.66        359.55        19.65 o                         
   0   0  10         36.55         47.12        10.24 o                         
   2   0  10        246.82        244.45        12.31 o                         
  -3   1  10         45.46         48.34         7.73 o                         
  -2   1  10       3196.85       3234.42        47.48 o                         
  -1   1  10         10.94          9.06        13.24 o                         
   0   1  10       3984.34       4025.81        50.08 o                         
   1   1  10          9.93         -4.09         8.10 o                         
   2   1  10       2224.85       2221.14        39.29 o                         
   3   1  10         61.23         61.75         6.51 o                         
  -3   2  10        478.36        494.20        17.33 o                         
  -2   2  10        159.17        153.33         6.42 o                         
  -1   2  10        245.53        254.52         9.56 o                         
   0   2  10         15.63          5.33         9.61 o                         
   1   2  10         69.32         79.90         8.35 o                         
   2   2  10         59.25         65.79         5.21 o                         
   3   2  10          2.72          7.41         8.80 o                         
  -3   3  10        486.90        530.90        29.15 o                         
  -2   3  10         23.59         16.04        12.14 o                         
  -1   3  10        559.10        564.77        38.64 o                         
   0   3  10        150.64        165.14        10.39 o                         
   1   3  10        751.43        786.84        37.27 o                         
   2   3  10         43.84         41.12        11.82 o                         
  -3   4  10        307.69        313.58        28.95 o                         
  -2   4  10        323.36        311.23        16.72 o                         
  -1   4  10         39.67         53.43         6.53 o                         
   0   4  10        899.66        942.67        50.83 o                         
   1   4  10         96.33        112.51        16.34 o                         
   2   4  10        584.58        599.80        32.76 o                         
  -2   5  10        329.53        356.89        18.62 o                         
  -1   5  10        371.75        357.42        19.51 o                         
   0   5  10        646.11        654.11        60.57 o                         
   1   5  10        364.11        372.18        26.91 o                         
   2   5  10        969.98        989.27        39.32 o                         
  -2   6  10        313.47        304.82        16.84 o                         
  -1   6  10         39.92         35.88        13.95 o                         
   0   6  10          1.35         -3.44        12.42 o                         
   1   6  10        560.59        555.78        29.85 o                         
   2   6  10         20.81         28.86        11.46 o                         
  -2   7  10       1655.53       1659.23        50.72 o                         
  -1   7  10        252.74        276.37        15.34 o                         
   0   7  10        930.60       1027.47        69.88 o                         
   1   7  10        582.17        567.55        30.99 o                         
  -1   8  10       1407.27       1414.97        97.46 o                         
   0   8  10        330.60        357.21        38.15 o                         
   1   8  10        691.76        651.48        31.66 o                         
  -1   0  11       2119.94       2081.25        55.19 o                         
   1   0  11       2665.10       2702.32        88.93 o                         
  -2   1  11        254.43        254.11         9.65 o                         
  -1   1  11        201.93        206.75         9.18 o                         
   0   1  11        849.04        847.41        25.35 o                         
   1   1  11          6.08         23.67         7.82 o                         
  -2   2  11         24.35         22.90         7.49 o                         
  -1   2  11        580.51        576.10        21.91 o                         
   0   2  11         45.57         39.41         9.76 o                         
   1   2  11        302.79        333.15        12.78 o                         
  -1   3  11          1.55         13.05        11.57 o                         
   0   3  11       1162.19       1225.51        44.16 o                         
   1   3  11        119.95        126.94        10.90 o                         
  -1   4  11        503.51        529.23        28.74 o                         
   0   4  11       3284.21       3386.35        99.97 o                         
   1   4  11         45.10         53.77        16.27 o                         
  -1   5  11        336.72        368.92        25.26 o                         
   0   5  11        445.07        446.39        26.87 o                         
                                                                                
